# Supplementary material for: T antigen–specific CD8+ T cells associate with PD-1 blockade response in virus-positive Merkel cell carcinoma
Source: J Clin Invest. 2024 Jan 30;134(8):e177082. doi: 10.1172/JCI177082 (PMC11014655; doi:10.1172/JCI177082)
Supplement: Supplemental table 1 [file jci-134-177082-s008.xlsx]

## Sheet: Table S1
HLA haplotype	Protein origin	Amino acid sequence	Position	Length	Affinity nM (netMHCpan 4.0)	EL %Rank (netMHCpan 4.0)	Thalf (h) (netMHCstabpan 1.0)	%Rank (netMHCstabpan 1.0)	T cell recognition with DNA barcoded multimers
A*01:01	CT	KLLEIAPNCY	15	10	3018.49	1.0437	0.6039	1.2
A*01:01	CT	LLEIAPNCY	16	9	192.336	0.1534	0.5855	1.3
A*01:01	CT	RSDFSMFDEV	70	10	3190.94	1.0848	0.3509	4.5
A*01:01	LTA	GFSFGKAYEY	98	10	2159.17	0.8165	0.2714	8
A*01:01	LTA	FSFGKAYEY	99	9	136.054	0.1168	0.5615	1.4
A*01:01	LTA	FSFGKAYEYG	99	10	5859.62	1.7705	0.1417	34
A*01:01	LTA	PHSQSSSSGY	136	10	4218.21	1.3344	0.1426	34
A*01:01	LTA	HSQSSSSGY	137	9	322.522	0.2207	0.6939	0.9	1
A*01:01	LTA	RTDGTWEDL	204	9	5262.3	1.5983	0.2859	7
A*01:01	LTA	RTDGTWEDLF	204	10	574.608	0.3353	0.9471	0.5
A*01:01	LTA	SSSQFTDEEY	252	10	135.6	0.1165	0.7042	0.9
A*01:01	LTA	SSQFTDEEY	253	9	225.292	0.171	0.5047	1.8
A*01:01	LTA	FTDEEYRSS	256	9	5425.51	1.6472	0.1551	28
A*01:01	LTA	FTDEEYRSSS	256	10	6594.86	1.9786	0.1557	28
A*01:01	STA	MFDEVSTKF	75	9	5442.97	1.6524	0.3553	4
A*01:01	STA	VSTKFPWEEY	79	10	763.309	0.3975	1.2241	0.3
A*01:01	STA	STKFPWEEY	80	9	1108.39	0.5142	0.7521	0.8
A*01:01	STA	TLKDYMQSGY	90	10	113.245	0.1001	0.4305	3
A*01:01	STA	LKDYMQSGY	91	9	5943.26	1.793	0.3141	5.5
A*01:01	STA	CLTWGECFCY	141	10	1034.74	0.4901	0.6375	1.1
A*01:01	STA	LTWGECFCY	142	9	353.12	0.2348	1.2194	0.3
A*01:01	STA	EETDYCLLHL	174	10	3569.48	1.1768	0.1648	25
A*01:01	STA	ETDYCLLHL	175	9	1083.4	0.5054	0.6589	1
A*01:01	STA	ETDYCLLHLH	175	10	730.378	0.3878	1.0941	0.4
A*01:01	VP1	EDSITQIELY	49	10	2587.59	0.9338	0.2081	15	1
A*01:01	VP1	DSITQIELY	50	9	1261	0.564	0.8731	0.6
A*01:01	VP1	LPTTSNWYTY	70	10	561.249	0.3301	0.347	4.5
A*01:01	VP1	PTTSNWYTY	71	9	991.244	0.4769	0.9504	0.5
A*01:01	VP1	TTSNWYTYTY	72	10	57.4238	0.0559	1.924	0.09	3
A*01:01	VP1	TSNWYTYTY	73	9	55.8751	0.0547	1.5352	0.175	2
A*01:01	VP1	TSNWYTYTYD	73	10	3504.46	1.1614	0.1226	45	2
A*01:01	VP1	YSVARVSLPM	101	10	3434.71	1.1446	0.3877	3.5	1
A*01:01	VP1	GISSLINVHY	134	10	1626.78	0.6781	0.5498	1.5
A*01:01	VP1	ISSLINVHY	135	9	242.742	0.1801	1.7647	0.125
A*01:01	VP1	LDLQGLVLDY	173	10	4032.17	1.2889	0.2598	9
A*01:01	VP1	DLQGLVLDY	174	9	3318.51	1.1157	0.3425	4.5
A*01:01	VP1	LVLDYQTEY	178	9	2069.21	0.7922	1.4731	0.175
A*01:01	VP1	FSNTLTTVL	259	9	5014.23	1.5384	0.2807	7.5	3
A*01:01	VP1	FSNTLTTVLL	259	10	4354.51	1.3673	0.3949	3.5	3
A*01:01	VP1	SCADIVGFLF	285	10	1717.41	0.7042	0.3756	4
A*01:01	VP1	CADIVGFLF	286	9	322.896	0.2209	1.0117	0.4
A*01:01	VP1	CADIVGFLFK	286	10	2716.43	0.9676	0.3455	4.5
A*01:01	VP1	KMALHGLPRY	299	10	3448.42	1.1479	0.636	1.1
A*01:01	VP1	MALHGLPRY	300	9	6604.14	1.9813	1.465	0.175
A*01:01	VP1	FLDKFGQEK	372	9	2342.54	0.8679	0.2304	12
A*02:01	CT	KLLEIAPNC	15	9	108.082	1.11	2.7461	1.4	1
A*02:01	CT	IMMELNTLWS	51	10	286.212	2.0627	0.5393	8.5
A*02:01	CT	TLWSKFQQNI	57	10	113.442	1.1468	1.9352	2
A*02:01	LTA	FSMFDEVDEA	73	10	17.2653	0.2239	0.4417	11
A*02:01	LTA	SMFDEVDEA	74	9	10.7374	0.1271	1.1428	4
A*02:01	STA	FILWFGFPPT	153	10	20.9376	0.2861	2.4352	1.6
A*02:01	STA	ILWFGFPPT	154	9	24.9464	0.3418	2.8284	1.3
A*02:01	VP1	KLLVKGGVEV	33	10	116.585	1.1677	1.6075	2.5
A*02:01	VP1	LLVKGGVEV	34	9	55.8545	0.6893	2.9225	1.3	1
A*02:01	VP1	TLQMWEAISV	119	10	28.5459	0.3853	1.2618	3.5
A*02:01	VP1	LQMWEAISV	120	9	20.5883	0.2809	3.8837	0.9
A*02:01	VP1	VVGISSLINV	132	10	220.202	1.7485	0.4739	10
A*02:01	VP1	HMFAIGGEPL	164	10	160.999	1.4431	0.949	4.5
A*02:01	VP1	KLDKDGNYPI	219	10	63.3566	0.7665	1.8817	2.5
A*02:01	VP1	LQFSNTLTTV	257	10	156.811	1.4209	4.9113	0.6
A*02:01	VP1	LLDENGVGPL	267	10	171.943	1.4983	1.7067	2.5
A*02:01	VP1	GLFISCADIV	281	10	129.847	1.2522	1.8404	2.5
A*02:01	VP1	NLINSLFSNL	326	10	40.6868	0.5279	1.2733	3.5
A*02:01	VP1	SLFSNLMPKV	330	10	5.9388	0.0485	12.0629	0.125
A*02:01	VP1	RIYEGSEQL	355	9	60.5629	0.7383	2.0298	1.9
A*03:01	CT	KLLEIAPNCY	15	10	720.73	1.5111	0.4693	3
A*03:01	CT	NIPLMKAAFK	26	10	560.236	1.3108	0.1851	16
A*03:01	CT	IPLMKAAFKR	27	10	693.294	1.4788	0.156	25
A*03:01	CT	KAAFKRSCLK	31	10	53.022	0.1983	1.39	0.7
A*03:01	CT	AAFKRSCLK	32	9	38.4962	0.1383	2.2111	0.4
A*03:01	CT	RSCLKHHPDK	36	10	587.788	1.3469	1.6167	0.6
A*03:01	CT	MMELNTLWSK	52	10	26.3019	0.0775	0.3857	4
A*03:01	LTA	APIYGTTKFK	82	10	19.7425	0.0509	0.2381	9
A*03:01	LTA	PIYGTTKFK	83	9	225.993	0.7018	0.9732	1.1
A*03:01	LTA	WRSGGFSFGK	94	10	743.574	1.5369	0.2801	6.5
A*03:01	LTA	RSGGFSFGK	95	9	53.391	0.1996	2.6757	0.3
A*03:01	LTA	YRSSSFTTPK	261	10	77.2002	0.2916	0.5425	2.5
A*03:01	LTA	RSSSFTTPK	262	9	15.7149	0.0361	15.8172	0.02
A*03:01	LTA	RSSSFTTPKT	262	10	340.672	0.9328	0.279	7
A*03:01	LTA	PKTPPPFSRK	269	10	909.377	1.7323	0.1694	20
A*03:01	LTA	KTPPPFSRK	270	9	64.9537	0.2454	1.3462	0.7
A*03:01	LTA	SASFTSTPPK	293	10	65.1332	0.2461	0.473	3
A*03:01	LTA	ASFTSTPPK	294	9	22.9956	0.0625	4.6174	0.15
A*03:01	LTA	ASFTSTPPKP	294	10	580.526	1.3376	0.1672	21
A*03:01	LTA	SFTSTPPKPK	295	10	509.222	1.2286	0.1996	14
A*03:01	LTA	FTSTPPKPK	296	9	324.226	0.9003	0.4908	2.5
A*03:01	LTA	FTSTPPKPKK	296	10	594.368	1.3553	0.4005	3.5
A*03:01	STA	FSMFDEVSTK	73	10	169.666	0.5688	0.3166	5.5
A*03:01	STA	SMFDEVSTK	74	9	31.7212	0.1064	2.8354	0.3
A*03:01	STA	SMFDEVSTKF	74	10	883.817	1.6996	0.1733	19
A*03:01	STA	CMLKQLRDSK	109	10	159.5	0.542	0.3199	5.5
A*03:01	STA	MLKQLRDSK	110	9	360.151	0.9693	0.4213	3.5
A*03:01	STA	KLSRQHCSLK	125	10	19.8784	0.0514	8.0319	0.07
A*03:01	STA	LSRQHCSLK	126	9	255.348	0.7614	1.3104	0.8
A*03:01	STA	RQHCSLKTLK	128	10	94.6456	0.3493	6.9195	0.09
A*03:01	STA	CSLKTLKQK	131	9	661.255	1.4393	0.343	4.5	1
A*03:01	VP1	TTSNWYTYTY	72	10	1225.58	2.0873	0.2647	7.5
A*03:01	VP1	CADIVGFLFK	286	10	584.218	1.3423	0.2496	8.5
A*03:01	VP1	KMALHGLPRY	299	10	62.9276	0.238	0.4286	3.5
A*03:01	VP1	SLFSNLMPKV	330	10	73.1331	0.2769	0.2251	11
A*03:01	VP1	KASSTCKTPK	6	10	169.406	0.5681	1.8162	0.5
A*03:01	VP1	ASSTCKTPK	7	9	182.563	0.6005	1.4463	0.7
A*03:01	VP1	KTPKRQCIPK	12	10	170.004	0.5696	2.3111	0.4
A*03:01	VP1	VASVPKLLVK	28	10	342.609	0.9365	0.446	3
A*03:01	VP1	ASVPKLLVK	29	9	120.795	0.4268	1.1462	0.9
A*03:01	VP1	YTYTYDLQPK	77	10	40.7463	0.1478	2.0911	0.5
A*03:01	VP1	LQMWEAISVK	120	10	71.8663	0.2722	0.7769	1.4
A*03:01	VP1	QMWEAISVK	121	9	79.824	0.3007	0.8158	1.3	1
A*03:01	VP1	LINVHYWDMK	138	10	366.107	0.98	0.3997	3.5
A*03:01	VP1	VLDYQTEYPK	179	10	98.0838	0.3595	0.9269	1.1
A*03:01	VP1	ITIETVLGR	195	9	1033.01	1.8821	0.675	1.6
A*03:01	VP1	ITIETVLGRK	195	10	91.0623	0.3383	1.1798	0.8
A*03:01	VP1	TIETVLGRK	196	9	687.408	1.4717	0.2427	9
A*03:01	VP1	TVLGRKMTPK	199	10	45.6101	0.1699	2.1298	0.5
A*03:01	VP1	VLGRKMTPK	200	9	31.1626	0.1035	2.5113	0.4
A*03:01	VP1	VLGRKMTPKN	200	10	1222.84	2.0844	0.13	40
A*03:01	VP1	IEVWCPDPSK	228	10	684.114	1.4676	0.1774	18
A*03:01	VP1	VGFLFKTSGK	290	10	285.349	0.8201	0.3546	4.5
A*03:01	VP1	KTSGKMALH	295	9	531.641	1.2665	1.8253	0.5
A*03:01	VP1	GKMALHGLPR	298	10	594.252	1.3551	0.4026	3.5
A*03:01	VP1	KMALHGLPR	299	9	77.6854	0.2933	3.0924	0.3
A*03:01	VP1	RYFNVTLRK	307	9	354.759	0.9594	2.5372	0.4
A*03:01	VP1	NVTLRKRWVK	310	10	1000.33	1.8436	0.2432	9
A*03:01	VP1	VTLRKRWVK	311	9	134.134	0.4692	0.996	1
A*03:01	VP1	NSLFSNLMPK	329	10	28.903	0.0925	0.5171	2.5
A*03:01	VP1	SLFSNLMPK	330	9	10.0321	0.0152	10.7105	0.05	1
A*03:01	VP1	KVSGQPMEGK	338	10	54.1942	0.203	3.2127	0.25
A*03:01	VP1	RFLDKFGQEK	371	10	329.192	0.9102	0.5463	2.5
A*03:01	VP1	VTFQSNQQDK	393	10	417.764	1.0703	2.678	0.3
A*11:01	CT	NIPLMKAAFK	26	10	352.796	1.4429	0.3299	8
A*11:01	CT	KAAFKRSCLK	31	10	80.9521	0.4767	4.3995	0.5	1
A*11:01	CT	AAFKRSCLK	32	9	17.4994	0.0821	8.1243	0.25	1
A*11:01	CT	RSCLKHHPDK	36	10	357.979	1.4554	4.5097	0.5
A*11:01	CT	MMELNTLWSK	52	10	26.3825	0.1539	0.3851	6.5
A*11:01	CT	WSKFQQNIHK	59	10	269.178	1.2195	0.5663	4
A*11:01	LTA	GFSFGKAYEY	98	10	389.346	1.528	0.1377	41
A*11:01	LTA	FSFGKAYEY	99	9	182.6	0.9443	0.2499	13
A*11:01	LTA	APIYGTTKFK	82	10	68.2167	0.4106	0.578	4
A*11:01	LTA	PIYGTTKFK	83	9	475.822	1.7029	1.0385	2
A*11:01	LTA	WRSGGFSFGK	94	10	188.692	0.9646	0.3737	6.5
A*11:01	LTA	RSGGFSFGK	95	9	15.134	0.0618	11.9964	0.15
A*11:01	LTA	YRSSSFTTPK	261	10	15.8138	0.0669	0.7719	3
A*11:01	LTA	RSSSFTTPK	262	9	7.3834	0.0142	49.6994	0.01
A*11:01	LTA	RSSSFTTPKT	262	10	190.341	0.97	0.3937	6
A*11:01	LTA	PKTPPPFSRK	269	10	558.529	1.8774	0.1923	21
A*11:01	LTA	KTPPPFSRK	270	9	25.1038	0.1438	7.8621	0.25
A*11:01	LTA	SASFTSTPPK	293	10	13.5738	0.0522	2.3499	0.9
A*11:01	LTA	ASFTSTPPK	294	9	6.0597	0.0098	31.5974	0.03
A*11:01	LTA	ASFTSTPPKP	294	10	142.131	0.787	0.2098	18
A*11:01	LTA	SFTSTPPKPK	295	10	146.265	0.8027	0.2657	12
A*11:01	LTA	FTSTPPKPK	296	9	84.0747	0.4914	2.2235	0.9
A*11:01	LTA	FTSTPPKPKK	296	10	178.854	0.9315	1.8452	1.1
A*11:01	LTA	TSSSGSSSR	172	9	634.309	1.9899	0.3153	8.5
A*11:01	LTA	STPNGTSVPR	191	10	97.001	0.5708	0.7624	3
A*11:01	LTA	GTSVPRNSSR	195	10	633.836	1.9892	0.6762	3.5
A*11:01	LTA	KTPPPFSRKR	270	10	558.306	1.877	1.0915	1.9
A*11:01	LTA	TSTPPKPKK	297	9	487.506	1.7295	0.9202	2.5
A*11:01	STA	FSMFDEVSTK	73	10	57.7291	0.3548	0.9516	2.5
A*11:01	STA	SMFDEVSTK	74	9	22.954	0.1248	2.1922	1
A*11:01	STA	CMLKQLRDSK	109	10	683.707	2.0731	0.3359	8
A*11:01	STA	KLSRQHCSLK	125	10	306.507	1.3209	3.9811	0.5
A*11:01	STA	LSRQHCSLK	126	9	658.812	2.0301	2.5931	0.8
A*11:01	STA	RQHCSLKTLK	128	10	219.688	1.0671	3.5691	0.6
A*11:01	STA	CSLKTLKQK	131	9	207.492	1.0267	1.6906	1.2
A*11:01	STA	QSGYNARFCR	96	10	536.466	1.8339	0.5361	4
A*11:01	STA	SGYNARFCR	97	9	373.618	1.4922	0.452	5
A*11:01	VP1	TTSNWYTYTY	72	10	128.151	0.7318	0.4185	5.5
A*11:01	VP1	TSNWYTYTY	73	9	176.57	0.9236	0.2601	12
A*11:01	VP1	CADIVGFLFK	286	10	99.2088	0.5841	1.0805	1.9
A*11:01	VP1	SLFSNLMPKV	330	10	146.468	0.8036	0.1945	20
A*11:01	VP1	KASSTCKTPK	6	10	104.711	0.6159	3.8713	0.6
A*11:01	VP1	ASSTCKTPK	7	9	27.5491	0.1624	6.9444	0.3
A*11:01	VP1	KTPKRQCIPK	12	10	133.595	0.754	6.9799	0.3	2
A*11:01	VP1	VASVPKLLVK	28	10	103.467	0.6088	1.1418	1.8
A*11:01	VP1	ASVPKLLVK	29	9	17.4718	0.0819	5.6129	0.4
A*11:01	VP1	YTYTYDLQPK	77	10	10.9182	0.0313	7.0591	0.3
A*11:01	VP1	LQMWEAISVK	120	10	88.1788	0.5149	1.1232	1.8	1
A*11:01	VP1	QMWEAISVK	121	9	122.83	0.7092	0.6921	3
A*11:01	VP1	LINVHYWDMK	138	10	205.068	1.0184	0.8824	2.5
A*11:01	VP1	VLDYQTEYPK	179	10	120.534	0.6991	1.2579	1.6
A*11:01	VP1	ITIETVLGR	195	9	71.213	0.4272	4.8675	0.4	1
A*11:01	VP1	ITIETVLGRK	195	10	33.1984	0.1989	8.0885	0.25
A*11:01	VP1	TIETVLGRK	196	9	230.794	1.1022	0.3667	7
A*11:01	VP1	TVLGRKMTPK	199	10	24.9097	0.1421	3.8987	0.5
A*11:01	VP1	VLGRKMTPK	200	9	167.799	0.8917	1.8897	1.1
A*11:01	VP1	IEVWCPDPSK	228	10	481.519	1.716	0.28	11
A*11:01	VP1	VGFLFKTSGK	290	10	209.888	1.0349	0.5684	4
A*11:01	VP1	KMALHGLPR	299	9	211.088	1.0389	1.2481	1.7
A*11:01	VP1	RYFNVTLRK	307	9	315.823	1.347	1.5458	1.3
A*11:01	VP1	NVTLRKRWVK	310	10	312.421	1.3376	0.4142	5.5
A*11:01	VP1	VTLRKRWVK	311	9	36.184	0.2197	5.1755	0.4
A*11:01	VP1	NSLFSNLMPK	329	10	13.9014	0.0542	2.0689	1
A*11:01	VP1	SLFSNLMPK	330	9	6.2475	0.01	6.1176	0.3
A*11:01	VP1	KVSGQPMEGK	338	10	81.2777	0.4783	6.8355	0.3
A*11:01	VP1	RFLDKFGQEK	371	10	590.516	1.9294	0.5025	4.5
A*11:01	VP1	VTFQSNQQDK	393	10	163.616	0.8753	9.0902	0.2
A*11:01	VP1	ASSTCKTPKR	7	10	518.418	1.7969	1.2045	1.7
A*11:01	VP1	GSSPDQPIK	87	9	263.963	1.2047	1.1872	1.7
A*11:01	VP1	ADIVGFLFK	287	9	342.82	1.4182	0.4775	5
A*11:01	VP1	VSGQPMEGK	339	9	310.365	1.3318	2.0579	1
A*11:01	VP1	FGQEKTVYPK	376	10	544.861	1.8507	0.4731	5
A*11:01	VP1	GQEKTVYPK	377	9	273.275	1.231	0.742	3
A*24:02	CT	TLWSKFQQNI	57	10	2556.45	1.9778	0.258	8
A*24:02	CT	VIMMELNTLW	50	10	775.152	0.9092	0.7276	1.5
A*24:02	CT	IMMELNTLW	51	9	96.5706	0.2062	1.8404	0.5
A*24:02	CT	LWSKFQQNI	58	9	326.126	0.5083	0.6775	1.6
A*24:02	CT	KFQQNIHKL	61	9	248.644	0.424	1.7924	0.5
A*24:02	CT	KLRSDFSMF	68	9	1610.12	1.4631	0.431	3.5
A*24:02	LTA	IYGTTKFKEW	84	10	114.176	0.2341	1.8651	0.5
A*24:02	LTA	EWWRSGGFSF	92	10	101.458	0.2145	0.7673	1.4	2
A*24:02	LTA	WWRSGGFSF	93	9	161.719	0.3061	0.4184	3.5
A*24:02	STA	MFDEVSTKF	75	9	383.662	0.5599	0.7203	1.5
A*24:02	STA	SMFDEVSTKF	74	10	1756.2	1.5508	0.4557	3
A*24:02	STA	KFPWEEYGTL	82	10	681.823	0.8318	0.7375	1.4
A*24:02	STA	YMQSGYNARF	94	10	275.567	0.4558	0.8946	1.1
A*24:02	STA	MQSGYNARF	95	9	1978.87	1.6855	0.2871	6.5	1
A*24:02	STA	FCYQCFILWF	148	10	784.756	0.9167	0.2466	9
A*24:02	STA	CYQCFILWF	149	9	326.892	0.509	5.206	0.15
A*24:02	STA	YQCFILWFGF	150	10	1045.01	1.1182	0.4643	3
A*24:02	STA	ILWFGFPPTW	154	10	115.204	0.2356	0.4734	3
A*24:02	STA	LWFGFPPTW	155	9	45.7806	0.1029	1.7046	0.6
A*24:02	STA	LWFGFPPTWE	155	10	1847.19	1.6063	0.093	55
A*24:02	STA	FGFPPTWESF	157	10	46.5478	0.1051	0.2675	7.5
A*24:02	STA	GFPPTWESF	158	9	50.0486	0.1149	0.9933	1
A*24:02	STA	GFPPTWESFD	158	10	1669.92	1.4964	0.0841	55
A*24:02	STA	TDYCLLHLHL	176	10	786.38	0.9179	0.1228	33	1
A*24:02	STA	DYCLLHLHL	177	9	808.982	0.9351	0.4573	3
A*24:02	STA	DYCLLHLHLF	177	10	101.61	0.2147	1.835	0.5
A*24:02	VP1	LYLNPRMGV	57	9	2379.1	1.8914	0.5782	2
A*24:02	VP1	SNWYTYTYDL	74	10	472.493	0.6368	0.1337	29
A*24:02	VP1	NWYTYTYDL	75	9	194.319	0.355	0.3948	4
A*24:02	VP1	AYSVARVSL	100	9	1215.27	1.2385	0.734	1.4
A*24:02	VP1	SSLINVHYW	136	9	2265.45	1.818	0.423	3.5
A*24:02	VP1	VSGVNYHMF	158	9	465.224	0.6298	0.6179	1.8
A*24:02	VP1	RYYGSIQTG	242	9	2173.79	1.7735	0.1921	15
A*24:02	VP1	SQTPTVLQF	251	9	1772.17	1.5607	0.2903	6.5
A*24:02	VP1	KRWVKNPYPV	315	10	2467.74	1.9362	0.194	14
A*24:02	VP1	RWVKNPYPV	316	9	131.15	0.2594	0.7881	1.3
A*24:02	VP1	RWVKNPYPVV	316	10	520.288	0.6798	0.6524	1.7
A*24:02	VP1	VVNLINSLF	324	9	1739.03	1.5401	0.837	1.2
A*24:02	VP1	SVAPAAVTF	387	9	1174.75	1.2104	0.4817	3
A*26:01	CT	EIAPNCYGNI	18	10	6816.71	1.9535	0.4602	1.2
A*26:01	CT	NIPLMKAAF	26	9	4748.68	1.3537	0.16	15
A*26:01	CT	ELNTLWSKF	54	9	1468.65	0.4793	0.5351	0.9
A*26:01	LTA	GFSFGKAYEY	98	10	7214.35	2.0733	0.1267	25
A*26:01	LTA	FSFGKAYEY	99	9	235.618	0.1148	0.3206	3
A*26:01	LTA	HSQSSSSGY	137	9	2007.66	0.6224	0.6014	0.7
A*26:01	LTA	EAPIYGTTKF	81	10	859.886	0.2954	0.3379	2.5
A*26:01	LTA	SSSSGYGSF	140	9	1831.04	0.5753	0.2295	6
A*26:01	LTA	FTTPKTPPPF	266	10	3080.72	0.8999	0.7926	0.4
A*26:01	LTA	TTPKTPPPF	267	9	3287.03	0.9591	0.2455	5
A*26:01	LTA	ASSASSASF	288	9	6997.4	2.0046	0.1966	9	1
A*26:01	LTA	ETPVPTDFPI	308	10	4918.26	1.4007	0.2191	7
A*26:01	LTA	DFPIDLSDY	314	9	7112.82	2.0414	0.1024	39
A*26:01	STA	STKFPWEEY	80	9	1277.45	0.4286	0.3335	2.5
A*26:01	STA	TLKDYMQSGY	90	10	680.828	0.2519	0.5903	0.7
A*26:01	STA	ETDYCLLHLH	175	10	2797.16	0.8276	0.4386	1.4
A*26:01	STA	SMFDEVSTKF	74	10	7106.67	2.0395	0.2237	6.5
A*26:01	STA	MQSGYNARF	95	9	7025.24	2.0136	0.2376	5.5
A*26:01	STA	ESFDWWQKTL	164	10	5593.97	1.6066	0.3735	1.9
A*26:01	VP1	EDSITQIELY	49	10	380.587	0.17	0.1499	18
A*26:01	VP1	DSITQIELY	50	9	88.1063	0.0488	0.5238	0.9	1
A*26:01	VP1	TTSNWYTYTY	72	10	289.629	0.1392	0.54	0.9
A*26:01	VP1	TSNWYTYTY	73	9	1631.8	0.5223	0.2024	8
A*26:01	VP1	YSVARVSLPM	101	10	554.015	0.2173	0.6386	0.6
A*26:01	VP1	DLQGLVLDY	174	9	1825.24	0.5738	0.3078	3
A*26:01	VP1	LVLDYQTEY	178	9	1595.4	0.5119	0.5582	0.8
A*26:01	VP1	MALHGLPRY	300	9	2448.06	0.7403	0.5983	0.7
A*26:01	VP1	VVNLINSLF	324	9	4304.99	1.2187	0.2621	4.5
A*26:01	VP1	SVAPAAVTF	387	9	1223.42	0.4129	0.3621	2.5
A*26:01	VP1	NVASVPKLL	27	9	6203.44	1.7816	0.2178	7
A*26:01	VP1	DSITQIELYL	50	10	5390.64	1.5465	0.3443	2.5
A*26:01	VP1	DLPTTSNWY	69	9	667.335	0.2483	0.2141	7
A*26:01	VP1	QPIKENLPAY	92	10	1623.82	0.52	0.3958	1.7
A*26:01	VP1	PIKENLPAY	93	9	3512.85	1.0183	0.6646	0.6
A*26:01	VP1	SVARVSLPM	102	9	403.359	0.1765	0.3676	2
A*26:01	VP1	DITCDTLQM	114	9	2844.96	0.8403	0.3318	2.5
A*26:01	VP1	DTLQMWEAI	118	9	5138.24	1.4701	0.2415	5.5
A*26:01	VP1	EAISVKTEV	124	9	4795.67	1.3669	0.4303	1.4
A*26:01	VP1	TEVVGISSLI	130	10	3240.31	0.9461	0.1016	39
A*26:01	VP1	EVVGISSLI	131	9	61.0563	0.0322	1.3465	0.15
A*26:01	VP1	EVVGISSLIN	131	10	6306.31	1.8079	0.1855	10
A*26:01	VP1	FISCADIVGF	283	10	3401.83	0.9905	0.3911	1.7
A*26:01	VP1	DIVGFLFKT	288	9	6221.52	1.786	0.1523	17
A*26:01	VP1	FLFKTSGKM	292	9	2483.14	0.7491	0.2112	7.5
A*26:01	VP1	FKTSGKMALH	294	10	2903.61	0.8556	0.1213	28
A*26:01	VP1	YPVVNLINSL	322	10	3441.63	1.001	0.171	13
A*26:01	VP1	NQVEEVRIY	349	9	5115.66	1.4631	0.1866	10
A*26:01	VP1	DIVRFLDKF	368	9	280.719	0.1357	0.3924	1.7
A*30:01	CT	KAAFKRSCLK	31	10	30.0081	0.1482	2.5747	0.08
A*30:01	CT	AAFKRSCLK	32	9	14.7622	0.0476	1.7396	0.175
A*30:01	CT	RSCLKHHPDK	36	10	70.9945	0.3617	1.4952	0.25
A*30:01	CT	KLRSDFSMF	68	9	213.911	1.0126	0.2113	11
A*30:01	CT	KAAFKRSCL	31	9	299.363	1.3449	0.226	9
A*30:01	LTA	APIYGTTKFK	82	10	502.034	2.0547	0.3626	3
A*30:01	LTA	RSGGFSFGK	95	9	51.6657	0.2693	0.6466	1
A*30:01	LTA	YRSSSFTTPK	261	10	98.0658	0.4901	0.5382	1.4
A*30:01	LTA	RSSSFTTPK	262	9	7.1952	0.0161	2.6645	0.07
A*30:01	LTA	RSSSFTTPKT	262	10	228.412	1.0718	0.2363	8
A*30:01	LTA	KTPPPFSRK	270	9	38.6699	0.2004	1.9738	0.125
A*30:01	LTA	SASFTSTPPK	293	10	45.8079	0.2403	0.514	1.5
A*30:01	LTA	ASFTSTPPK	294	9	7.9342	0.0197	1.3383	0.3
A*30:01	LTA	ASFTSTPPKP	294	10	292.248	1.3168	0.201	12
A*30:01	LTA	KFKEWWRSG	89	9	228.446	1.0719	0.1723	19
A*30:01	LTA	SRSRKPSSNA	116	10	96.534	0.4831	0.1324	39
A*30:01	LTA	RSRKPSSNA	117	9	5.1076	0.0091	0.3769	3
A*30:01	LTA	RSRKPSSNAS	117	10	57.3543	0.2949	0.2727	5.5
A*30:01	LTA	ASRGAPSGS	125	9	147.666	0.7221	0.1763	17
A*30:01	LTA	ASRGAPSGSS	125	10	464.72	1.9325	0.1859	15
A*30:01	LTA	RSSPRQPPS	237	9	42.8172	0.2244	0.2991	4.5
A*30:01	LTA	RSSPRQPPSS	237	10	465.999	1.9365	0.2479	7
A*30:01	LTA	KFGGSRSSA	280	9	286.698	1.2951	0.227	8.5
A*30:01	LTA	GGSRSSASSA	282	10	219.232	1.0348	0.1069	65
A*30:01	LTA	GSRSSASSA	283	9	20.5267	0.0845	0.2214	9.5
A*30:01	LTA	RSSASSASS	285	9	153.892	0.7488	0.2378	8
A*30:01	LTA	RSSASSASSA	285	10	243.452	1.1315	0.2912	5
A*30:01	LTA	SSASSASSA	286	9	421.167	1.7847	0.1705	19
A*30:01	LTA	KNRETPVPT	305	9	362.053	1.5706	0.1454	30
A*30:01	STA	SMFDEVSTK	74	9	473.061	1.9587	0.5072	1.6
A*30:01	STA	MLKQLRDSK	110	9	121.78	0.5954	0.8871	0.6
A*30:01	STA	KLSRQHCSLK	125	10	12.8656	0.0397	1.699	0.175	1
A*30:01	STA	LSRQHCSLK	126	9	9.2096	0.024	3.2662	0.05
A*30:01	STA	RQHCSLKTLK	128	10	57.085	0.2938	1.8994	0.15
A*30:01	STA	KDYMQSGYNA	92	10	488.409	2.0067	0.1825	16
A*30:01	STA	RFCRGPGCML	102	10	199.293	0.9546	0.1661	21
A*30:01	STA	RQHCSLKTL	128	9	497.718	2.0397	0.2044	12
A*30:01	STA	KTLKQKNCL	134	9	347.003	1.5199	0.3201	4
A*30:01	VP1	KASSTCKTPK	6	10	123.576	0.6036	1.4943	0.25
A*30:01	VP1	ASSTCKTPK	7	9	80.9075	0.4049	1.0006	0.5
A*30:01	VP1	KTPKRQCIPK	12	10	33.1274	0.1703	2.3978	0.09
A*30:01	VP1	ASVPKLLVK	29	9	70.9124	0.3613	0.5897	1.2
A*30:01	VP1	YTYTYDLQPK	77	10	268.634	1.2285	0.4539	1.9
A*30:01	VP1	TVLGRKMTPK	199	10	483.289	1.9902	1.0146	0.5
A*30:01	VP1	VGFLFKTSGK	290	10	424.466	1.7961	0.4353	2.5
A*30:01	VP1	KMALHGLPR	299	9	154.047	0.7495	0.6077	1.2
A*30:01	VP1	RYFNVTLRK	307	9	22.9203	0.0952	1.9362	0.15
A*30:01	VP1	VTLRKRWVK	311	9	42.871	0.2247	2.8512	0.06
A*30:01	VP1	NSLFSNLMPK	329	10	233.305	1.0909	0.3647	3
A*30:01	VP1	SLFSNLMPK	330	9	53.2566	0.2768	0.5747	1.3
A*30:01	VP1	RFLDKFGQEK	371	10	280.719	1.2735	1.1393	0.4
A*30:01	VP1	RWVKNPYPVV	316	10	19.0696	0.0768	0.1471	30
A*30:01	VP1	KRKASSTCK	4	9	357.244	1.5546	1.5557	0.2
A*30:01	VP1	SVARVSLPML	102	10	143.253	0.7024	0.1639	21
A*30:01	VP1	VARVSLPML	103	9	121.846	0.5957	0.1483	28	1
A*30:01	VP1	SVKTEVVGI	127	9	345.909	1.5161	0.1514	27
A*30:01	VP1	RVHDYGAGI	148	9	120.234	0.5892	0.2475	7
A*30:01	VP1	SGVNYHMFA	159	9	335.089	1.4782	0.1622	23
A*30:01	VP1	HGLPRYFNV	303	9	373.816	1.6107	0.1527	27
A*30:01	VP1	PRYFNVTLRK	306	10	250.661	1.1599	0.2912	5
A*30:01	VP1	RYFNVTLRKR	307	10	378.529	1.6289	0.4281	2.5
A*30:01	VP1	WVKNPYPVV	317	9	327.937	1.4524	0.1251	48
A*30:01	VP1	KTVYPKPSV	380	9	38.6448	0.2002	0.2023	12
A*30:01	VP1	KTVYPKPSVA	380	10	116.606	0.5741	0.2806	5.5
A*30:01	VP1	KAPLKGPQK	404	9	101.499	0.5059	0.6271	1.1
A*30:02	CT	KLLEIAPNCY	15	10	164.683	0.424	3.6566	0.06
A*30:02	CT	LLEIAPNCY	16	9	941.445	1.4445	0.3797	8
A*30:02	CT	KLRSDFSMF	68	9	350.259	0.7866	2.0756	0.25
A*30:02	LTA	GFSFGKAYEY	98	10	59.8114	0.1256	0.4253	6.5
A*30:02	LTA	FSFGKAYEY	99	9	36.4004	0.0587	0.7145	2.5
A*30:02	LTA	FSFGKAYEYG	99	10	696.655	1.2151	0.1488	41
A*30:02	LTA	PHSQSSSSGY	136	10	563.873	1.0579	0.1473	41
A*30:02	LTA	HSQSSSSGY	137	9	40.6116	0.0727	0.3182	11
A*30:02	LTA	SSSQFTDEEY	252	10	414.356	0.8697	0.4077	7
A*30:02	LTA	SSQFTDEEY	253	9	323.276	0.7418	0.3044	12
A*30:02	LTA	SSSSGYGSF	140	9	602.162	1.0947	0.5425	4
A*30:02	LTA	ASSASSASF	288	9	912.581	1.4204	0.7211	2.5
A*30:02	LTA	SGGFSFGKAY	96	10	106.445	0.2675	0.2077	24
A*30:02	LTA	GGFSFGKAY	97	9	183.849	0.4685	0.312	12
A*30:02	LTA	HSQSSSSGYG	137	10	1526.37	1.9824	0.1209	55
A*30:02	STA	VSTKFPWEEY	79	10	167.309	0.4304	0.6316	3
A*30:02	STA	STKFPWEEY	80	9	57.5227	0.1198	0.8259	1.7
A*30:02	STA	TLKDYMQSGY	90	10	268.582	0.6443	0.5932	3.5
A*30:02	STA	LKDYMQSGY	91	9	1145.22	1.6299	0.1826	29
A*30:02	STA	CLTWGECFCY	141	10	1223.13	1.7115	0.4753	5
A*30:02	STA	LTWGECFCY	142	9	275.457	0.657	1.5	0.5
A*30:02	STA	MQSGYNARF	95	9	1386.96	1.8587	0.7846	1.9
A*30:02	STA	STKFPWEEYG	80	10	1356.51	1.8331	0.1402	44
A*30:02	VP1	LPTTSNWYTY	70	10	174.622	0.4477	0.2692	15
A*30:02	VP1	PTTSNWYTY	71	9	513.027	1.0051	0.528	4
A*30:02	VP1	TTSNWYTYTY	72	10	36.942	0.0598	1.2996	0.7
A*30:02	VP1	TSNWYTYTY	73	9	24.1264	0.0215	0.9772	1.2
A*30:02	VP1	TSNWYTYTYD	73	10	689.299	1.2071	0.1199	55
A*30:02	VP1	GISSLINVHY	134	10	219.05	0.5456	0.4439	6
A*30:02	VP1	ISSLINVHY	135	9	101.281	0.2542	0.4907	5
A*30:02	VP1	LDLQGLVLDY	173	10	840.532	1.3573	0.1603	36
A*30:02	VP1	LVLDYQTEY	178	9	180.05	0.4601	0.6271	3
A*30:02	VP1	KMALHGLPRY	299	10	31.989	0.0487	2.3494	0.175
A*30:02	VP1	MALHGLPRY	300	9	88.5603	0.2218	0.7989	1.8
A*30:02	VP1	KTSGKMALH	295	9	552.83	1.0469	1.3111	0.7
A*30:02	VP1	RYFNVTLRK	307	9	1021.91	1.5102	0.6352	3
A*30:02	VP1	VVNLINSLF	324	9	1161.39	1.6474	0.8093	1.8
A*30:02	VP1	QPIKENLPAY	92	10	1123.49	1.606	0.2462	18
A*30:02	VP1	PIKENLPAY	93	9	977.632	1.4737	0.4132	7
A*30:02	VP1	ISSLINVHYW	135	10	1483.76	1.9434	1.1382	0.9
A*30:02	VP1	YWDMKRVHDY	143	10	1098.37	1.5822	0.2559	17
A*30:02	VP1	AGIPVSGVNY	154	10	61.4606	0.1331	0.3979	7
A*30:02	VP1	GLVLDYQTEY	177	10	649.274	1.1567	0.3381	10
A*30:02	VP1	KAKLDKDGNY	217	10	321.425	0.7386	0.7182	2.5
A*30:02	VP1	SKNENSRYY	236	9	1454.21	1.9158	0.2893	13
A*30:02	VP1	RKRWVKNPY	314	9	848.859	1.3648	0.7109	2.5
A*30:02	VP1	KFGQEKTVY	375	9	681.255	1.1981	0.6614	3
A*31:01	CT	IPLMKAAFKR	27	10	156.077	1.0237	0.2943	8
A*31:01	CT	KAAFKRSCLK	31	10	129.351	0.9079	1.4566	1.2
A*31:01	CT	AAFKRSCLK	32	9	95.2166	0.7281	1.2102	1.5
A*31:01	CT	RSCLKHHPDK	36	10	216.695	1.2743	0.9658	1.9
A*31:01	CT	MMELNTLWSK	52	10	81.542	0.646	0.4249	5
A*31:01	CT	PLMKAAFKR	28	9	418.777	1.8894	0.9425	1.9
A*31:01	CT	KFQQNIHKLR	61	10	21.1963	0.1532	1.7489	1
A*31:01	CT	FQQNIHKLR	62	9	103.56	0.7763	1.5097	1.1
A*31:01	LTA	RSGGFSFGK	95	9	118.949	0.8578	1.0247	1.8
A*31:01	LTA	RSSSFTTPK	262	9	30.7317	0.2417	2.4723	0.6
A*31:01	LTA	KTPPPFSRK	270	9	154.655	1.0179	1.3316	1.3
A*31:01	LTA	ASFTSTPPK	294	9	291.471	1.5356	0.5392	4
A*31:01	LTA	TSSSGSSSR	172	9	446.204	1.9538	0.646	3
A*31:01	LTA	STPNGTSVPR	191	10	125.949	0.8918	1.1326	1.6
A*31:01	LTA	GTSVPRNSSR	195	10	126.04	0.8922	2.2516	0.7
A*31:01	LTA	KTPPPFSRKR	270	10	89.7196	0.6947	2.7688	0.5
A*31:01	LTA	GTTKFKEWWR	86	10	50.0865	0.4158	2.6025	0.6
A*31:01	LTA	TTKFKEWWR	87	9	13.925	0.081	2.0849	0.8
A*31:01	LTA	ASQASDSQSR	150	10	502.708	2.0925	1.0243	1.8
A*31:01	LTA	TSVPRNSSR	196	9	68.9655	0.5661	0.8789	2.5
A*31:01	LTA	SSQFTDEEYR	253	10	265.904	1.4543	0.6044	3.5
A*31:01	LTA	SQFTDEEYR	254	9	357.82	1.7262	0.5823	3.5
A*31:01	STA	MLKQLRDSK	110	9	426.87	1.9093	1.1645	1.5
A*31:01	STA	KLSRQHCSLK	125	10	156.816	1.0267	2.5943	0.6
A*31:01	STA	LSRQHCSLK	126	9	123.313	0.8792	2.2586	0.7
A*31:01	STA	RQHCSLKTLK	128	10	190.312	1.1654	1.296	1.4
A*31:01	STA	QSGYNARFCR	96	10	22.892	0.1685	0.9429	1.9
A*31:01	STA	SGYNARFCR	97	9	12.4018	0.0698	2.9009	0.5
A*31:01	STA	DYMQSGYNAR	93	10	316.585	1.6147	0.8917	2.5
A*31:01	STA	YMQSGYNAR	94	9	41.5593	0.343	2.5095	0.6
A*31:01	STA	CACISCKLSR	119	10	194.059	1.1818	0.3783	6
A*31:01	STA	ACISCKLSR	120	9	496.094	2.0758	0.4712	4.5
A*31:01	VP1	KMALHGLPRY	299	10	226.279	1.3117	0.2402	12
A*31:01	VP1	ASSTCKTPK	7	9	280.57	1.4987	0.8069	2.5
A*31:01	VP1	KTPKRQCIPK	12	10	199.777	1.2061	1.9742	0.8
A*31:01	VP1	ITIETVLGR	195	9	213.439	1.2616	1.2775	1.4
A*31:01	VP1	GKMALHGLPR	298	10	65.5042	0.5435	0.7315	2.5
A*31:01	VP1	KMALHGLPR	299	9	8.419	0.0351	8.2017	0.08
A*31:01	VP1	RYFNVTLRK	307	9	36.3048	0.2939	1.2644	1.4
A*31:01	VP1	NVTLRKRWVK	310	10	362.814	1.7401	0.5447	4
A*31:01	VP1	VTLRKRWVK	311	9	28.8595	0.2259	4.8095	0.25
A*31:01	VP1	SLFSNLMPK	330	9	281.699	1.5024	0.8591	2.5
A*31:01	VP1	RFLDKFGQEK	371	10	172.396	1.0867	0.6536	3
A*31:01	VP1	ASSTCKTPKR	7	10	108.219	0.8016	1.2235	1.5
A*31:01	VP1	PRYFNVTLRK	306	10	335.118	1.6651	0.1848	20
A*31:01	VP1	RYFNVTLRKR	307	10	14.6527	0.0906	2.8063	0.5
A*31:01	VP1	SSTCKTPKR	8	9	248.555	1.3984	1.0572	1.7
A*31:01	VP1	TQIELYLNPR	53	10	189.828	1.1633	1.4467	1.2
A*31:01	VP1	QIELYLNPR	54	9	366.412	1.75	0.6058	3.5
A*31:01	VP1	INVHYWDMKR	139	10	255.243	1.4205	0.3127	7.5
A*31:01	VP1	NVHYWDMKR	140	9	136.899	0.9426	1.6612	1
A*31:01	VP1	YFNVTLRKR	308	9	107.545	0.798	0.3936	5.5
A*32:01	CT	KLLEIAPNCY	15	10	960.978	1.2568	1.3437	0.25
A*32:01	CT	IMMELNTLWS	51	10	792.435	1.0815	0.1369	27
A*32:01	CT	VIMMELNTLW	50	10	101.711	0.1758	0.8545	0.6
A*32:01	CT	IMMELNTLW	51	9	11.2739	0.015	1.5209	0.2
A*32:01	CT	KLRSDFSMF	68	9	111.381	0.1907	1.1991	0.3
A*32:01	CT	VIMMELNTL	50	9	534.265	0.7998	0.2708	5.5
A*32:01	CT	MELNTLWSKF	53	10	1221.16	1.5007	0.1848	14
A*32:01	LTA	FSFGKAYEY	99	9	283.671	0.4748	0.4722	1.6
A*32:01	LTA	SSSSGYGSF	140	9	1592.04	1.8321	0.2323	8
A*32:01	LTA	ASSASSASF	288	9	545.816	0.8135	0.4342	1.9
A*32:01	STA	LTWGECFCY	142	9	1806.67	2.0045	0.7349	0.7
A*32:01	STA	SMFDEVSTKF	74	10	128.546	0.2248	0.5124	1.4
A*32:01	STA	YMQSGYNARF	94	10	1862.85	2.0571	0.3238	4
A*32:01	STA	MQSGYNARF	95	9	240.817	0.4121	0.4074	2.5
A*32:01	STA	YQCFILWFGF	150	10	527.664	0.7922	0.3287	3.5
A*32:01	STA	ILWFGFPPTW	154	10	74.6182	0.138	0.6467	0.9
A*32:01	STA	LWFGFPPTW	155	9	237.523	0.4069	0.3029	4.5
A*32:01	STA	RQHCSLKTL	128	9	1554.24	1.7976	0.5593	1.2
A*32:01	STA	KLSRQHCSL	125	9	469.623	0.7217	0.658	0.9
A*32:01	VP1	TTSNWYTYTY	72	10	790.398	1.0794	0.6729	0.8
A*32:01	VP1	TSNWYTYTY	73	9	199.961	0.3525	0.7015	0.8
A*32:01	VP1	KMALHGLPRY	299	10	659.947	0.9396	0.9516	0.5
A*32:01	VP1	LQMWEAISV	120	9	739.475	1.0241	0.2199	9
A*32:01	VP1	HMFAIGGEPL	164	10	881.84	1.1718	0.2733	5.5
A*32:01	VP1	SLFSNLMPKV	330	10	1211.84	1.4929	0.2314	8
A*32:01	VP1	RIYEGSEQL	355	9	40.0197	0.0724	0.3945	2.5
A*32:01	VP1	SSLINVHYW	136	9	184.621	0.328	1.5535	0.175
A*32:01	VP1	SQTPTVLQF	251	9	589.004	0.8626	0.2805	5
A*32:01	VP1	VVNLINSLF	324	9	173.695	0.3092	0.2751	5.5
A*32:01	VP1	SVAPAAVTF	387	9	60.317	0.111	0.2818	5
A*32:01	VP1	SVARVSLPM	102	9	397.295	0.6262	0.2325	8
A*32:01	VP1	RVHDYGAGI	148	9	208.072	0.3648	0.7659	0.7
A*32:01	VP1	KTVYPKPSV	380	9	452.059	0.6988	0.2886	5
A*32:01	VP1	ISSLINVHYW	135	10	1220.15	1.4998	0.8742	0.5
A*32:01	VP1	ITCDTLQMW	115	9	1566.03	1.8084	1.0735	0.4
A*32:01	VP1	SGVNYHMFAI	159	10	1391.89	1.647	0.179	15
A*32:01	VP1	GVNYHMFAI	160	9	113.822	0.1942	0.3671	3
A*32:01	VP1	KTTNGGPITI	188	10	1087.2	1.3831	0.3929	2.5
A*32:01	VP1	TTNGGPITI	189	9	710.94	0.9926	0.1945	12
A*32:01	VP1	KMTPKNQGL	204	9	1069.36	1.3666	0.3552	3
A*32:01	VP1	TVLQFSNTL	255	9	225.324	0.3893	0.2988	4.5
A*32:01	VP1	ISCADIVGF	284	9	1511.92	1.7595	0.2252	8.5
A*32:01	VP1	MALHGLPRYF	300	10	1049.37	1.3478	0.29	5
A*32:01	VP1	ALHGLPRYF	301	9	424.787	0.6638	0.4211	2
A*32:01	VP1	LINSLFSNL	327	9	1482.33	1.7321	0.1692	17
A*68:01	CT	NIPLMKAAFK	26	10	51.5613	0.5575	0.2525	9.5
A*68:01	CT	AAFKRSCLK	32	9	126.113	1.0503	0.7841	1.5	1
A*68:01	CT	MMELNTLWSK	52	10	214.152	1.4264	0.2308	12
A*68:01	CT	WSKFQQNIHK	59	10	219.425	1.448	0.4536	3.5
A*68:01	LTA	FSFGKAYEY	99	9	35.7908	0.4207	0.5475	2.5
A*68:01	LTA	YRSSSFTTPK	261	10	21.4054	0.2689	0.2843	7.5
A*68:01	LTA	RSSSFTTPK	262	9	186.333	1.3133	0.4476	3.5
A*68:01	LTA	KTPPPFSRK	270	9	423.727	2.0854	0.3814	4.5
A*68:01	LTA	SASFTSTPPK	293	10	83.814	0.8069	0.6454	2
A*68:01	LTA	ASFTSTPPK	294	9	185.502	1.3098	1.022	1
A*68:01	LTA	FTSTPPKPK	296	9	35.3516	0.4163	0.9428	1.2
A*68:01	LTA	FTSTPPKPKK	296	10	126.17	1.0506	1.0515	1
A*68:01	LTA	TSSSGSSSR	172	9	21.5599	0.2709	0.4656	3.5
A*68:01	LTA	STPNGTSVPR	191	10	16.807	0.2068	1.1428	0.9	1
A*68:01	LTA	GTSVPRNSSR	195	10	182.699	1.2979	0.4776	3.5
A*68:01	LTA	GTTKFKEWWR	86	10	304.215	1.7417	0.8554	1.3
A*68:01	LTA	TTKFKEWWR	87	9	26.8368	0.3334	0.8626	1.3
A*68:01	LTA	TSVPRNSSR	196	9	20.0092	0.2499	0.4215	4
A*68:01	LTA	SSQFTDEEYR	253	10	49.0557	0.5377	0.4671	3.5
A*68:01	LTA	SQFTDEEYR	254	9	378.857	1.9553	0.2343	11
A*68:01	LTA	EAPIYGTTK	81	9	220.706	1.4531	0.2717	8.5
A*68:01	STA	ETDYCLLHLH	175	10	355.478	1.8878	1.1621	0.9
A*68:01	STA	FSMFDEVSTK	73	10	31.3635	0.3785	0.8001	1.4
A*68:01	STA	SMFDEVSTK	74	9	183.891	1.3029	0.3585	5
A*68:01	STA	QSGYNARFCR	96	10	64.0847	0.6565	0.7864	1.5
A*68:01	STA	SGYNARFCR	97	9	97.5736	0.8909	0.3702	5
A*68:01	STA	YMQSGYNAR	94	9	239.23	1.5219	0.6113	2.5
A*68:01	STA	CACISCKLSR	119	10	219.434	1.448	0.6472	2
A*68:01	STA	DSKCACISCK	116	10	388.748	1.9832	0.7859	1.5
A*68:01	VP1	TTSNWYTYTY	72	10	116.413	1.0015	0.9837	1.1
A*68:01	VP1	TSNWYTYTY	73	9	148.835	1.1539	0.3629	5
A*68:01	VP1	CADIVGFLFK	286	10	219.33	1.4476	0.4225	4
A*68:01	VP1	YTYTYDLQPK	77	10	12.8452	0.1433	2.3805	0.3
A*68:01	VP1	ITIETVLGR	195	9	14.0161	0.1631	6.5085	0.05	1
A*68:01	VP1	ITIETVLGRK	195	10	100.811	0.9102	1.1195	0.9
A*68:01	VP1	TIETVLGRK	196	9	278.291	1.655	0.1876	18	1
A*68:01	VP1	TVLGRKMTPK	199	10	152.432	1.1692	0.6349	2	1
A*68:01	VP1	NSLFSNLMPK	329	10	26.6707	0.3316	0.5325	3
A*68:01	VP1	SLFSNLMPK	330	9	69.758	0.6997	0.4082	4
A*68:01	VP1	SSTCKTPKR	8	9	383.219	1.9677	1.3249	0.7
A*68:01	VP1	TQIELYLNPR	53	10	184.737	1.3065	0.6301	2
A*68:01	VP1	QIELYLNPR	54	9	188.219	1.3213	0.3487	5.5
A*68:01	VP1	INVHYWDMKR	139	10	117.576	1.0076	0.2344	11
A*68:01	VP1	NVHYWDMKR	140	9	9.7817	0.0913	1.4388	0.7
A*68:01	VP1	ENLPAYSVAR	96	10	111.445	0.9739	0.3216	6
A*68:01	VP1	NLPAYSVAR	97	9	51.0213	0.5533	0.3874	4.5
A*68:01	VP1	PITIETVLGR	194	10	252.638	1.5649	0.2669	8.5	1
A*68:01	VP1	EVWCPDPSK	229	9	82.7149	0.7996	1.3948	0.7
A*68:01	VP1	LPRYFNVTLR	305	10	252.819	1.5655	0.3134	6.5
B*07:02	CT	KAAFKRSCL	31	9	204.196	0.478	2.5638	0.4	3
B*07:02	CT	APNCYGNIPL	20	10	14.183	0.0438	11.8792	0.04
B*07:02	CT	MKAAFKRSCL	30	10	2201.56	1.9715	0.6904	2.5
B*07:02	CT	HHPDKGGNPV	41	10	533.491	0.8641	0.4193	6
B*07:02	CT	HPDKGGNPV	42	9	71.2362	0.228	2.0775	0.6	1
B*07:02	CT	HPDKGGNPVI	42	10	147.781	0.3861	0.9571	1.6	1
B*07:02	LTA	EAPIYGTTKF	81	10	1602.74	1.6088	0.1603	37	1
B*07:02	LTA	RSRKPSSNA	117	9	961.373	1.1964	0.4215	6
B*07:02	LTA	APIYGTTKF	82	9	59.0577	0.1956	1.9357	0.6
B*07:02	LTA	GPNPHGTNS	108	9	2378.76	2.0688	0.5141	4.5
B*07:02	LTA	KPSSNASRGA	120	10	1740.85	1.6945	0.7244	2.5
B*07:02	LTA	SSPRQPPSSS	238	10	323.434	0.6477	0.105	70	1
B*07:02	LTA	SPRQPPSSS	239	9	42.8979	0.1516	1.2436	1.1
B*07:02	LTA	SPRQPPSSSA	239	10	14.1702	0.0437	8.3171	0.07
B*07:02	LTA	KPKKNRETPV	302	10	76.8552	0.2419	10.8544	0.05
B*07:02	LTA	TPVPTDFPI	309	9	379.595	0.7112	0.6201	3
B*07:02	LTA	VPTDFPIDL	311	9	1239.39	1.3888	0.8467	1.8
B*07:02	STA	KFPWEEYGTL	82	10	447.354	0.7795	0.1808	30
B*07:02	STA	FPWEEYGTL	83	9	155.945	0.3984	1.3175	1
B*07:02	STA	FCRGPGCML	103	9	1777.72	1.7184	0.5249	4
B*07:02	STA	RGPGCMLKQL	105	10	306.448	0.6265	0.1787	31
B*07:02	STA	GPGCMLKQL	106	9	500.493	0.8318	0.7443	2.5	1
B*07:02	VP1	YSVARVSLPM	101	10	1889.48	1.7902	0.5747	3.5
B*07:02	VP1	SVARVSLPM	102	9	337.035	0.6639	0.7748	2.5
B*07:02	VP1	YPVVNLINSL	322	10	125.851	0.3491	2.5834	0.4
B*07:02	VP1	SVARVSLPML	102	10	2179.87	1.9619	0.4334	6
B*07:02	VP1	VARVSLPML	103	9	981.479	1.2133	0.7226	2.5
B*07:02	VP1	RVHDYGAGI	148	9	2105.5	1.9283	0.6123	3.5
B*07:02	VP1	LPRYFNVTLR	305	10	101.131	0.2988	0.5708	3.5
B*07:02	VP1	MAPKRKASST	1	10	2249.96	1.9925	0.2326	19
B*07:02	VP1	APKRKASST	2	9	357.859	0.6874	3.1689	0.3
B*07:02	VP1	APKRKASSTC	2	10	78.9223	0.2467	3.834	0.25
B*07:02	VP1	IPKPGCCPNV	19	10	662.515	0.9673	3.3433	0.3
B*07:02	VP1	KPGCCPNVA	21	9	1256.58	1.398	1.0838	1.3
B*07:02	VP1	CPNVASVPKL	25	10	92.4593	0.2798	1.8506	0.7
B*07:02	VP1	VPKLLVKGGV	31	10	1548.9	1.5769	1.2455	1.1
B*07:02	VP1	NPRMGVNSP	60	9	1207.36	1.3714	0.7868	2.5	1
B*07:02	VP1	SPDQPIKENL	89	10	419.748	0.753	0.653	3
B*07:02	VP1	QPIKENLPA	92	9	643.086	0.9535	1.4755	0.9	1
B*07:02	VP1	LPAYSVARV	98	9	283.138	0.5956	0.9577	1.6
B*07:02	VP1	LPAYSVARVS	98	10	1711.38	1.6768	0.4921	4.5
B*07:02	VP1	IPVSGVNYHM	156	10	691.13	0.9868	0.8798	1.8
B*07:02	VP1	EPLDLQGLVL	171	10	1303.23	1.4278	0.9581	1.6
B*07:02	VP1	YPKTTNGGPI	186	10	19.6996	0.0686	5.6407	0.125	1
B*07:02	VP1	GGPITIETVL	192	10	1103.9	1.3116	0.1447	44
B*07:02	VP1	GPITIETVL	193	9	232.524	0.521	1.3998	0.9	1
B*07:02	VP1	VGPLCKGDGL	273	10	1669.52	1.6511	0.1344	55	2
B*07:02	VP1	GPLCKGDGL	274	9	514.662	0.8459	1.8535	0.7	1
B*07:02	VP1	GPLCKGDGLF	274	10	1187.79	1.3605	0.8414	1.9
B*07:02	VP1	GLPRYFNVTL	304	10	25.7068	0.0937	0.1948	26	1
B*07:02	VP1	LPRYFNVTL	305	9	6.0263	0.01	9.2403	0.06	3
B*07:02	VP1	KNPYPVVNLI	319	10	1718.69	1.6812	0.1283	55
B*07:02	VP1	NPYPVVNLI	320	9	1562.38	1.5847	0.534	4
B*07:02	VP1	LMPKVSGQPM	335	10	34.816	0.121	0.2766	13
B*07:02	VP1	MPKVSGQPM	336	9	5.7017	0.0097	35.7162	0.01
B*07:02	VP1	MPKVSGQPME	336	10	169.453	0.4226	0.4247	6
B*07:02	VP1	QPMEGKDNQV	342	10	1325.4	1.4418	1.3193	1	3
B*07:02	VP1	VYPKPSVAPA	382	10	277.217	0.5876	0.1411	46
B*07:02	VP1	YPKPSVAPA	383	9	24.0399	0.0865	18.0698	0.015
B*07:02	VP1	YPKPSVAPAA	383	10	92.8874	0.2808	8.6618	0.06
B*07:02	VP1	PKPSVAPAAV	384	10	1012.46	1.2402	0.1361	48
B*07:02	VP1	KPSVAPAAV	385	9	18.7231	0.065	5.9198	0.125	1
B*07:02	VP1	KPSVAPAAVT	385	10	823.197	1.0916	1.2383	1.1
B*07:02	VP1	APAAVTFQS	389	9	1339.58	1.4506	0.3879	7
B*07:02	VP1	APLKGPQKA	405	9	1381.45	1.4762	0.4392	5.5
B*08:01	CT	KAAFKRSCL	31	9	130.672	0.2341	0.2352	3
B*08:01	CT	VIMMELNTL	50	9	1101.42	1.4286	0.1945	6.5
B*08:01	CT	MKAAFKRSCL	30	10	89.8789	0.1605	0.3101	0.9
B*08:01	CT	VLNRKEREAL	4	10	398.078	0.632	0.1935	6.5	1
B*08:01	CT	LNRKEREAL	5	9	886.019	1.2143	0.1759	9.5
B*08:01	CT	EALCKLLEI	11	9	832.387	1.153	0.2036	5.5
B*08:01	CT	IHKLRSDFSM	66	10	1003.5	1.3343	0.4336	0.175
B*08:01	LTA	KPKKNRETPV	302	10	870.229	1.1969	0.355	0.5
B*08:01	LTA	FSRKRKFGG	275	9	1198.68	1.5326	0.1659	12
B*08:01	STA	KLSRQHCSL	125	9	342.549	0.558	0.1675	12
B*08:01	STA	QLRDSKCACI	113	10	922.408	1.2532	0.246	2.5
B*08:01	STA	CKLSRQHCSL	124	10	429.733	0.6761	0.2924	1.1	1
B*08:01	STA	TLKQKNCLT	135	9	1249.18	1.5905	0.1308	30
B*08:01	VP1	YSVARVSLPM	101	10	884.429	1.2126	0.3964	0.3
B*08:01	VP1	HGLPRYFNV	303	9	885.099	1.2133	0.2561	1.9	1
B*08:01	VP1	LINSLFSNL	327	9	1452.18	1.7907	0.1863	7.5	1
B*08:01	VP1	MAPKRKASST	1	10	630.655	0.9159	0.1835	8.5
B*08:01	VP1	APKRKASST	2	9	507.644	0.776	0.1729	10
B*08:01	VP1	YPKTTNGGPI	186	10	1617.82	1.9714	0.4409	0.15
B*08:01	VP1	GLPRYFNVTL	304	10	1338.76	1.6828	0.1313	27
B*08:01	VP1	LPRYFNVTL	305	9	174.864	0.3087	0.4229	0.2
B*08:01	VP1	LMPKVSGQPM	335	10	578.657	0.8581	0.1756	9.5
B*08:01	VP1	MPKVSGQPM	336	9	168.448	0.297	0.6783	0.02
B*08:01	VP1	YPKPSVAPA	383	9	772.148	1.0817	0.6555	0.025
B*08:01	VP1	MAPKRKASS	1	9	1452.81	1.7913	0.1612	14
B*08:01	VP1	LINVHYWDM	138	9	1047.71	1.3756	0.197	6
B*08:01	VP1	LFKTSGKMAL	293	10	571.186	0.8498	0.2491	2.5
B*08:01	VP1	SGKMALHGL	297	9	1518.46	1.8625	0.1837	8.5
B*13:02	CT	RSDFSMFDEV	70	10	557.696	0.1028	0.2759	6
B*13:02	CT	IMMELNTLW	51	9	2070.8	0.7305	0.3712	2.5
B*13:02	CT	MELNTLWSKF	53	10	1391.19	0.4211	0.2605	7.5
B*13:02	CT	REALCKLLEI	10	10	595.694	0.1138	0.6976	0.3
B*13:02	CT	SDFSMFDEV	71	9	139.266	0.0092	0.2049	15
B*13:02	LTA	SDFSMFDEVD	71	10	3583.6	1.6525	0.0638	70
B*13:02	STA	MQSGYNARF	95	9	3507.57	1.6101	0.2647	7
B*13:02	STA	YQCFILWFGF	150	10	1813.76	0.5888	0.3187	4
B*13:02	STA	TDYCLLHLHL	176	10	1157.46	0.3301	0.2301	11
B*13:02	STA	RQHCSLKTL	128	9	2354.87	0.8895	0.5135	0.8
B*13:02	STA	SDFSMFDEVS	71	10	3343.56	1.4977	0.1047	55
B*13:02	STA	FDEVSTKFPW	76	10	3245.92	1.4342	0.1137	49
B*13:02	STA	GECFCYQCFI	145	10	414.885	0.0565	0.5552	0.6
B*13:02	STA	YQCFILWFG	150	9	3493.71	1.6023	0.2558	8
B*13:02	VP1	TLQMWEAISV	119	10	1181.25	0.3398	0.255	8
B*13:02	VP1	LQMWEAISV	120	9	291.597	0.0273	1.3376	0.02
B*13:02	VP1	LQFSNTLTTV	257	10	346.778	0.0407	1.6522	0.01
B*13:02	VP1	SLFSNLMPKV	330	10	3760.2	1.76	0.3721	2.5
B*13:02	VP1	SQTPTVLQF	251	9	4109.51	1.9724	0.3158	4
B*13:02	VP1	TEVVGISSLI	130	10	1389.32	0.4203	0.339	3.5
B*13:02	VP1	KNPYPVVNLI	319	10	1958.08	0.6669	0.1766	21
B*13:02	VP1	IKENLPAYSV	94	10	2648.97	1.0747	0.2152	13
B*13:02	VP1	KENLPAYSV	95	9	695.714	0.1559	0.6396	0.4
B*13:02	VP1	CDTLQMWEAI	117	10	1595.59	0.4983	0.129	41
B*13:02	VP1	WEAISVKTEV	123	10	2446.47	0.9437	0.3418	3.5
B*13:02	VP1	VHDYGAGIPV	149	10	1700.97	0.5432	0.2204	12
B*13:02	VP1	HDYGAGIPV	150	9	566.263	0.1053	0.3574	3
B*13:02	VP1	GEPLDLQGLV	170	10	4126.66	1.983	0.1909	18
B*13:02	VP1	IQTGSQTPTV	247	10	3911.34	1.8526	0.7977	0.175
B*13:02	VP1	LQFSNTLTT	257	9	2326.66	0.874	0.6765	0.3
B*13:02	VP1	SEQLPGDPDI	360	10	3217.5	1.4153	0.2188	12
B*15:01	CT	KLLEIAPNCY	15	10	320.092	1.2951	7.0994	0.4
B*15:01	CT	IMMELNTLW	51	9	229.169	1.0114	3.2185	1.2
B*15:01	CT	KLRSDFSMF	68	9	15.1816	0.0395	7.7814	0.4
B*15:01	CT	MELNTLWSKF	53	10	143.969	0.7122	0.4047	14
B*15:01	CT	HKLRSDFSMF	67	10	53.0312	0.273	0.5715	9
B*15:01	CT	KLRSDFSMFD	68	10	570.902	1.8491	0.1641	45
B*15:01	LTA	FSFGKAYEY	99	9	105.479	0.5498	3.9695	0.9
B*15:01	LTA	HSQSSSSGY	137	9	207.577	0.9398	3.5414	1
B*15:01	LTA	SSSSGYGSF	140	9	80.7055	0.433	0.8457	5.5
B*15:01	LTA	FTTPKTPPPF	266	10	494.123	1.6834	1.6241	3
B*15:01	LTA	ASSASSASF	288	9	26.4451	0.1205	2.9515	1.3
B*15:01	LTA	SGGFSFGKAY	96	10	318.961	1.2919	0.3092	19
B*15:01	LTA	GGFSFGKAY	97	9	268.532	1.1391	0.9846	5
B*15:01	LTA	QSSSSGYGSF	139	10	358.114	1.3928	0.8958	5.5
B*15:01	LTA	SASSASSASF	287	10	81.5085	0.4372	2.3771	1.7
B*15:01	STA	STKFPWEEY	80	9	609.108	1.932	1.3426	3.5
B*15:01	STA	TLKDYMQSGY	90	10	162.786	0.7808	6.2026	0.5
B*15:01	STA	SMFDEVSTKF	74	10	17.4529	0.0607	7.0059	0.4
B*15:01	STA	YMQSGYNARF	94	10	18.0035	0.0662	4.562	0.7
B*15:01	STA	MQSGYNARF	95	9	21.1094	0.0857	8.6437	0.3
B*15:01	STA	YQCFILWFGF	150	10	314.309	1.2785	1.2662	3.5
B*15:01	STA	FGFPPTWESF	157	10	592.929	1.8976	0.5372	9.5
B*15:01	STA	RQHCSLKTL	128	9	170.806	0.8089	8.7818	0.3
B*15:01	STA	WQKTLEETDY	169	10	108.134	0.561	4.9373	0.7
B*15:01	VP1	TTSNWYTYTY	72	10	495.059	1.6855	1.422	3.5	1
B*15:01	VP1	TSNWYTYTY	73	9	274.998	1.1595	1.8011	2.5
B*15:01	VP1	YSVARVSLPM	101	10	71.0268	0.3816	1.7694	2.5	1
B*15:01	VP1	GISSLINVHY	134	10	223.177	0.9915	1.9827	2.5
B*15:01	VP1	ISSLINVHY	135	9	245.71	1.0661	1.6387	3
B*15:01	VP1	LVLDYQTEY	178	9	230.151	1.0148	6.386	0.5
B*15:01	VP1	FSNTLTTVL	259	9	489.033	1.6723	1.1732	4
B*15:01	VP1	KMALHGLPRY	299	10	13.6129	0.0349	13.9353	0.125
B*15:01	VP1	MALHGLPRY	300	9	273.873	1.156	1.03	4.5
B*15:01	VP1	LQMWEAISV	120	9	314.391	1.2788	1.9625	2.5	1
B*15:01	VP1	HMFAIGGEPL	164	10	99.3839	0.5228	2.7611	1.4
B*15:01	VP1	LQFSNTLTTV	257	10	233.985	1.0277	2.4776	1.6
B*15:01	VP1	SQTPTVLQF	251	9	31.7407	0.1469	6.4153	0.5
B*15:01	VP1	VVNLINSLF	324	9	240.026	1.0477	1.9066	2.5
B*15:01	VP1	SVAPAAVTF	387	9	56.0549	0.2944	7.4989	0.4
B*15:01	VP1	QPIKENLPAY	92	10	447.829	1.5827	0.8333	6
B*15:01	VP1	SVARVSLPM	102	9	82.912	0.4445	1.9871	2.5
B*15:01	VP1	FISCADIVGF	283	10	179.284	0.8406	1.3723	3.5
B*15:01	VP1	FLFKTSGKM	292	9	81.9196	0.4393	2.0017	2.5
B*15:01	VP1	NQVEEVRIY	349	9	113.061	0.5812	3.0797	1.2
B*15:01	VP1	AGIPVSGVNY	154	10	128.316	0.6477	0.9905	5	1
B*15:01	VP1	GLVLDYQTEY	177	10	305.015	1.2513	4.5648	0.7
B*15:01	VP1	MALHGLPRYF	300	10	125.098	0.6334	0.5121	10
B*15:01	VP1	ALHGLPRYF	301	9	119.484	0.6076	1.7283	2.5
B*15:01	VP1	LMPKVSGQPM	335	10	32.984	0.1544	1.7664	2.5
B*15:01	VP1	GSQTPTVLQF	250	10	123.934	0.6282	1.3058	3.5
B*15:01	VP1	LINSLFSNLM	327	10	524.023	1.7478	0.9149	5.5
B*18:01	CT	MMELNTLWSK	52	10	4353.75	1.7646	0.1348	50
B*18:01	CT	MELNTLWSKF	53	10	29.6277	0.0207	3.8313	0.06
B*18:01	CT	MELNTLWSK	53	9	573.688	0.3392	0.4027	7.5	1
B*18:01	LTA	FSFGKAYEY	99	9	1787.13	0.8402	0.9273	1.5
B*18:01	LTA	WWRSGGFSF	93	9	4985.99	2.0069	0.3289	11
B*18:01	LTA	FDEVDEAPIY	76	10	404.198	0.2505	0.3152	12
B*18:01	LTA	DEVDEAPIY	77	9	34.8647	0.0241	0.648	3
B*18:01	LTA	DEVDEAPIYG	77	10	2385.67	1.057	0.1227	60
B*18:01	LTA	DEAPIYGTT	80	9	542.654	0.3249	0.2416	19
B*18:01	LTA	DEAPIYGTTK	80	10	3461.65	1.4262	0.1659	35
B*18:01	LTA	FKEWWRSGGF	90	10	1004.4	0.5198	0.5924	3.5
B*18:01	LTA	KEWWRSGGF	91	9	1081.12	0.5477	0.592	3.5
B*18:01	LTA	WEDLFCDESL	209	10	3007.73	1.2591	0.587	3.5
B*18:01	LTA	AEEASSSQF	248	9	2800.37	1.1894	0.8656	1.7
B*18:01	LTA	TDEEYRSSSF	257	10	4893.42	1.9705	0.2517	18
B*18:01	LTA	DEEYRSSSF	258	9	185.942	0.1172	0.5551	4
B*18:01	LTA	EEYRSSSFT	259	9	3645.07	1.4935	0.2068	25
B*18:01	LTA	EEYRSSSFTT	259	10	2763.92	1.179	0.3547	9.5
B*18:01	LTA	NRETPVPTDF	306	10	2169.91	0.9756	0.3952	8
B*18:01	LTA	RETPVPTDF	307	9	1790.93	0.8415	1.2458	0.8
B*18:01	LTA	TDFPIDLSDY	313	10	4779.61	1.9261	0.4458	6
B*18:01	STA	MFDEVSTKF	75	9	4998.46	2.0124	0.5608	4
B*18:01	STA	EETDYCLLHL	174	10	3219.41	1.3346	0.9214	1.5
B*18:01	STA	MQSGYNARF	95	9	1686.53	0.805	1.6067	0.5
B*18:01	STA	YQCFILWFGF	150	10	1968.11	0.8988	2.2521	0.25
B*18:01	STA	FDEVSTKFPW	76	10	374.375	0.2366	0.3498	10
B*18:01	STA	DEVSTKFPW	77	9	53.2324	0.0374	0.5521	4
B*18:01	STA	DEVSTKFPWE	77	10	2590.81	1.1273	0.1063	70
B*18:01	STA	WEEYGTLKDY	85	10	294.486	0.1943	0.7225	2.5
B*18:01	STA	EEYGTLKDY	86	9	51.7675	0.0365	0.9653	1.4
B*18:01	STA	EEYGTLKDYM	86	10	887.449	0.4735	0.6336	3
B*18:01	STA	WGECFCYQCF	144	10	1038.07	0.5323	0.379	8.5
B*18:01	STA	GECFCYQCF	145	9	394.664	0.2461	1.1538	1
B*18:01	STA	WESFDWWQK	163	9	2470.65	1.0882	0.1738	33
B*18:01	STA	WESFDWWQKT	163	10	4528.69	1.8292	0.2319	20
B*18:01	STA	LEETDYCLL	173	9	3447	1.4207	0.3501	9.5
B*18:01	STA	EETDYCLLH	174	9	427.032	0.2643	0.3853	8
B*18:01	STA	TDYCLLHLH	176	9	5119.76	2.0657	0.2338	20
B*18:01	VP1	LPTTSNWYTY	70	10	3695.91	1.5129	1.2226	0.9
B*18:01	VP1	TSNWYTYTY	73	9	2179.96	0.9792	0.8215	1.8
B*18:01	VP1	DLQGLVLDY	174	9	4938.26	1.9877	0.2029	26
B*18:01	VP1	SQTPTVLQF	251	9	3331.86	1.3775	2.1762	0.25
B*18:01	VP1	NQVEEVRIY	349	9	712.157	0.3946	0.6197	3.5
B*18:01	VP1	WEAISVKTEV	123	10	4359.78	1.7668	0.8207	1.8
B*18:01	VP1	HDYGAGIPV	150	9	4737.34	1.9094	0.6478	3
B*18:01	VP1	VEVLSVVTG	40	9	4162.09	1.6947	0.2233	22
B*18:01	VP1	IELYLNPRM	55	9	205.715	0.1321	1.9	0.4
B*18:01	VP1	NEDITCDTL	112	9	3243.99	1.3441	0.3391	11
B*18:01	VP1	WEAISVKTE	123	9	3261.2	1.3507	0.1581	38
B*18:01	VP1	TEVVGISSL	130	9	488.314	0.2979	0.717	2.5
B*18:01	VP1	WDMKRVHDY	144	9	1616.23	0.7727	0.5291	4.5
B*18:01	VP1	IETVLGRKM	197	9	667.003	0.3778	0.5864	3.5
B*18:01	VP1	NENSRYYGS	238	9	4297.22	1.7444	0.1808	31
B*18:01	VP1	DENGVGPLC	269	9	3270.18	1.3542	0.231	21
B*18:01	VP1	DNQVEEVRIY	348	10	3756.54	1.5366	0.1405	46
B*18:01	VP1	EEVRIYEGS	352	9	4364.74	1.7685	0.1342	50
B*27:05	CT	KEREALCKLL	8	10	708.406	1.58	0.1783	13
B*27:05	LTA	WRSGGFSFGK	94	10	35.8136	0.0902	1.2108	0.5
B*27:05	LTA	YRSSSFTTPK	261	10	68.7316	0.2285	5.1244	0.05
B*27:05	LTA	SRTDGTWEDL	203	10	797.752	1.6988	0.3248	4
B*27:05	LTA	SRKRKFGGSR	276	10	1050.28	2.0234	0.2587	6
B*27:05	STA	RQHCSLKTLK	128	10	293.119	0.8367	1.547	0.4
B*27:05	STA	RQHCSLKTL	128	9	966.547	1.924	0.4219	2.5
B*27:05	STA	ARFCRGPGC	101	9	212.208	0.6528	0.5715	1.4
B*27:05	STA	ARFCRGPGCM	101	10	42.6383	0.1186	1.5948	0.4
B*27:05	STA	FCRGPGCMLK	103	10	493.519	1.2338	0.1684	15
B*27:05	STA	CRGPGCMLK	104	9	373.432	1.0056	0.7619	0.9
B*27:05	STA	SRQHCSLKTL	127	10	204.948	0.6327	0.3668	3
B*27:05	VP1	GKMALHGLPR	298	10	329.567	0.9129	0.7672	0.9
B*27:05	VP1	KRWVKNPYPV	315	10	29.3746	0.0617	1.7981	0.3
B*27:05	VP1	KRKASSTCK	4	9	773.435	1.6675	2.7635	0.15
B*27:05	VP1	PRYFNVTLRK	306	10	994.553	1.957	1.0185	0.6
B*27:05	VP1	LPRYFNVTLR	305	10	169.278	0.542	0.137	27
B*27:05	VP1	KRVHDYGAGI	147	10	134.499	0.4444	0.6202	1.3
B*27:05	VP1	SRYYGSIQT	241	9	803.8	1.7068	0.427	2.5
B*27:05	VP1	LRKRWVKNPY	313	10	511.94	1.267	0.4079	2.5
B*27:05	VP1	RKRWVKNPYP	314	10	593.925	1.4049	0.1961	11
B*27:05	VP1	KRWVKNPYP	315	9	457.239	1.1651	0.3749	3
B*27:05	VP1	VRIYEGSEQL	354	10	563.068	1.3548	0.2856	5
B*35:01	CT	IMMELNTLW	51	9	918.355	1.2744	0.4371	5
B*35:01	CT	APNCYGNIPL	20	10	1907.27	2.0154	1.8415	0.5
B*35:01	CT	HPDKGGNPV	42	9	299.473	0.6414	0.8945	1.3
B*35:01	LTA	GFSFGKAYEY	98	10	1210.63	1.5193	0.2086	21
B*35:01	LTA	FSFGKAYEY	99	9	10.586	0.039	1.0411	1.1
B*35:01	LTA	HSQSSSSGY	137	9	438.697	0.8109	0.5214	3.5
B*35:01	LTA	SSQFTDEEY	253	9	1176.52	1.4949	0.4114	5.5
B*35:01	LTA	EAPIYGTTKF	81	10	624.861	0.9996	0.2698	13
B*35:01	LTA	SSSSGYGSF	140	9	1490.24	1.7243	0.2562	14
B*35:01	LTA	FTTPKTPPPF	266	10	1006.58	1.353	1.0382	1.1
B*35:01	LTA	ASSASSASF	288	9	720.145	1.0896	0.3235	9
B*35:01	LTA	APIYGTTKF	82	9	42.4019	0.1642	1.8092	0.5
B*35:01	LTA	TPVPTDFPI	309	9	72.0142	0.2508	2.582	0.3
B*35:01	LTA	VPTDFPIDL	311	9	312.853	0.6576	1.4513	0.7
B*35:01	LTA	SASSASSASF	287	10	349.195	0.6983	0.7099	2
B*35:01	LTA	APSGSSPPH	129	9	1304.15	1.582	0.5248	3.5
B*35:01	LTA	SAEEASSSQF	247	10	1734.97	1.8929	0.5532	3.5
B*35:01	STA	MFDEVSTKF	75	9	277.713	0.6134	0.4423	5
B*35:01	STA	LTWGECFCY	142	9	1067.31	1.4062	0.6879	2.5
B*35:01	STA	KFPWEEYGTL	82	10	1568.97	1.7806	0.0932	90
B*35:01	STA	YMQSGYNARF	94	10	1608.64	1.8081	0.3053	10
B*35:01	STA	MQSGYNARF	95	9	607.042	0.9842	0.4146	5.5
B*35:01	STA	FGFPPTWESF	157	10	986.131	1.3344	0.8946	1.3
B*35:01	STA	FPWEEYGTL	83	9	13.7271	0.053	1.4999	0.6
B*35:01	STA	FPWEEYGTLK	83	10	1828.84	1.9593	0.6713	2.5
B*35:01	STA	FPPTWESFDW	159	10	948.715	1.2994	0.8825	1.4
B*35:01	VP1	DSITQIELY	50	9	547.864	0.9295	0.2893	11
B*35:01	VP1	LPTTSNWYTY	70	10	13.9466	0.0542	5.5685	0.07
B*35:01	VP1	TTSNWYTYTY	72	10	893.529	1.2534	0.5753	3
B*35:01	VP1	TSNWYTYTY	73	9	36.4441	0.1426	0.6133	3
B*35:01	VP1	YSVARVSLPM	101	10	217.922	0.5215	1.0519	1
B*35:01	VP1	ISSLINVHY	135	9	394.861	0.7582	0.4774	4
B*35:01	VP1	LVLDYQTEY	178	9	22.1556	0.0911	1.0013	1.1
B*35:01	VP1	FSNTLTTVL	259	9	252.775	0.578	1.5197	0.6
B*35:01	VP1	CADIVGFLF	286	9	430.996	0.8014	0.6927	2.5
B*35:01	VP1	KMALHGLPRY	299	10	1693.64	1.8659	0.2879	11
B*35:01	VP1	MALHGLPRY	300	9	12.9527	0.0489	2.5123	0.3
B*35:01	VP1	VVNLINSLF	324	9	1199.86	1.5118	0.3508	7.5
B*35:01	VP1	SVAPAAVTF	387	9	60.9039	0.2254	0.7996	1.6
B*35:01	VP1	QPIKENLPAY	92	10	23.2213	0.0944	6.6354	0.05
B*35:01	VP1	SVARVSLPM	102	9	95.7145	0.3097	0.7615	1.8
B*35:01	VP1	DITCDTLQM	114	9	1685.64	1.8605	0.2812	12
B*35:01	VP1	FISCADIVGF	283	10	578.356	0.9584	0.6384	2.5	1
B*35:01	VP1	FLFKTSGKM	292	9	927.392	1.2819	0.357	7.5
B*35:01	VP1	YPVVNLINSL	322	10	174.838	0.4528	4.0701	0.125
B*35:01	VP1	NQVEEVRIY	349	9	1520.03	1.746	0.3361	8
B*35:01	VP1	MALHGLPRYF	300	10	319.155	0.6649	1.2361	0.8
B*35:01	VP1	CPNVASVPKL	25	10	523.422	0.9052	1.0773	1
B*35:01	VP1	QPIKENLPA	92	9	497.276	0.8779	0.9021	1.3
B*35:01	VP1	LPAYSVARV	98	9	728.318	1.0968	0.7882	1.7
B*35:01	VP1	IPVSGVNYHM	156	10	152.172	0.4128	4.1786	0.125
B*35:01	VP1	EPLDLQGLVL	171	10	1169.32	1.4893	1.2596	0.8
B*35:01	VP1	GPITIETVL	193	9	1112.55	1.444	1.2293	0.8
B*35:01	VP1	LPRYFNVTL	305	9	69.0327	0.2442	1.4002	0.7
B*35:01	VP1	NPYPVVNLI	320	9	1316.21	1.5897	0.7971	1.6
B*35:01	VP1	LMPKVSGQPM	335	10	1558.75	1.7735	0.2228	18
B*35:01	VP1	MPKVSGQPM	336	9	21.6474	0.0893	3.8786	0.15
B*35:01	VP1	YPKPSVAPA	383	9	232.416	0.546	2.2298	0.4
B*35:01	VP1	YPKPSVAPAA	383	10	1462.61	1.7039	1.7362	0.5
B*35:01	VP1	LPTTSNWYT	70	9	892.369	1.2524	0.5803	3
B*35:01	VP1	LPMLNEDIT	108	9	760.038	1.1289	0.4674	4.5
B*35:01	VP1	IPVSGVNYH	156	9	191.342	0.4788	0.937	1.3
B*35:01	VP1	MFAIGGEPL	165	9	1887.48	1.9997	0.3001	10
B*35:01	VP1	YPIEVWCPD	226	9	149.599	0.4079	0.4932	4
B*35:01	VP1	YPIEVWCPDP	226	10	1800.31	1.9392	0.6458	2.5
B*35:01	VP1	YPVVNLINS	322	9	634.9	1.0097	0.4833	4
B*35:01	VP1	LPGDPDIVRF	363	10	258.886	0.5871	0.4833	4
B*37:01	CT	RSDFSMFDEV	70	10	2125.65	0.6223	N/AA	N/AA
B*37:01	CT	MELNTLWSKF	53	10	1843.34	0.5152	N/AA	N/AA
B*37:01	CT	REALCKLLEI	10	10	565.847	0.0938	N/AA	N/AA
B*37:01	CT	SDFSMFDEV	71	9	225.521	0.0187	N/AA	N/AA
B*37:01	CT	KEREALCKLL	8	10	2112.49	0.6171	N/AA	N/AA
B*37:01	CT	RKEREALCKL	7	10	4782.35	1.6571	N/AA	N/AA
B*37:01	CT	KEREALCKL	8	9	1208.57	0.3053	N/AA	N/AA
B*37:01	LTA	FKEWWRSGGF	90	10	4346.6	1.491	N/AA	N/AA
B*37:01	LTA	KEWWRSGGF	91	9	1426.97	0.3736	N/AA	N/AA
B*37:01	LTA	WEDLFCDESL	209	10	2150.91	0.6322	N/AA	N/AA
B*37:01	LTA	AEEASSSQF	248	9	5576.86	1.9882	N/AA	N/AA
B*37:01	STA	EETDYCLLHL	174	10	5702.44	2.0439	N/AA	N/AA
B*37:01	STA	MQSGYNARF	95	9	4103.42	1.3918	N/AA	N/AA
B*37:01	STA	YQCFILWFGF	150	10	5656.05	2.0235	N/AA	N/AA
B*37:01	STA	TDYCLLHLHL	176	10	606.871	0.1055	N/AA	N/AA
B*37:01	STA	RQHCSLKTL	128	9	1509.06	0.3965	N/AA	N/AA
B*37:01	STA	GECFCYQCFI	145	10	1314.51	0.3398	N/AA	N/AA
B*37:01	STA	GECFCYQCF	145	9	3558.37	1.1778	N/AA	N/AA
B*37:01	STA	LEETDYCLL	173	9	2714.99	0.8351	N/AA	N/AA
B*37:01	VP1	LQMWEAISV	120	9	1615.22	0.4348	N/AA	N/AA
B*37:01	VP1	SQTPTVLQF	251	9	5261.84	1.8462	N/AA	N/AA
B*37:01	VP1	TEVVGISSLI	130	10	3728.24	1.2507	N/AA	N/AA
B*37:01	VP1	IKENLPAYSV	94	10	3628.2	1.2072	N/AA	N/AA
B*37:01	VP1	KENLPAYSV	95	9	404.648	0.0603	N/AA	N/AA
B*37:01	VP1	CDTLQMWEAI	117	10	4078.02	1.383	N/AA	N/AA
B*37:01	VP1	WEAISVKTEV	123	10	3743.76	1.2574	N/AA	N/AA
B*37:01	VP1	HDYGAGIPV	150	9	1571.88	0.4189	N/AA	N/AA
B*37:01	VP1	SEQLPGDPDI	360	10	3262.4	1.0432	N/AA	N/AA
B*37:01	VP1	IELYLNPRM	55	9	1930.44	0.549	N/AA	N/AA
B*37:01	VP1	NEDITCDTL	112	9	3958.81	1.3412	N/AA	N/AA
B*37:01	VP1	TEVVGISSL	130	9	1079.64	0.2643	N/AA	N/AA
B*37:01	VP1	GEDSITQIEL	48	10	4121.13	1.3979	N/AA	N/AA
B*37:01	VP1	KTEVVGISSL	129	10	4803.92	1.6656	N/AA	N/AA
B*37:01	VP1	GEPLDLQGL	170	9	4800.91	1.6644	N/AA	N/AA
B*37:01	VP1	LDKDGNYPI	220	9	3865.23	1.3075	N/AA	N/AA
B*37:01	VP1	NENSRYYGSI	238	10	4769.79	1.6521	N/AA	N/AA
B*37:01	VP1	SNTLTTVLL	260	9	4804.44	1.6658	N/AA	N/AA
B*37:01	VP1	INSLFSNLM	328	9	5058.04	1.763	N/AA	N/AA
B*37:01	VP1	GDPDIVRFL	365	9	4184.26	1.424	N/AA	N/AA
B*40:01	CT	MELNTLWSKF	53	10	507.94	0.6962	N/AA	N/AA
B*40:01	CT	REALCKLLEI	10	10	302.24	0.512	N/AA	N/AA
B*40:01	CT	SDFSMFDEV	71	9	2574.52	1.6712	N/AA	N/AA
B*40:01	CT	KEREALCKLL	8	10	541.095	0.7209	N/AA	N/AA
B*40:01	CT	RKEREALCKL	7	10	1010.83	1.0193	N/AA	N/AA
B*40:01	CT	KEREALCKL	8	9	162.092	0.3502	N/AA	N/AA
B*40:01	LTA	FKEWWRSGGF	90	10	2021.43	1.4536	N/AA	N/AA
B*40:01	LTA	KEWWRSGGF	91	9	396.179	0.6113	N/AA	N/AA
B*40:01	LTA	WEDLFCDESL	209	10	116.817	0.2725	N/AA	N/AA
B*40:01	LTA	AEEASSSQF	248	9	371.272	0.5882	N/AA	N/AA
B*40:01	LTA	RETPVPTDF	307	9	235.963	0.4474	N/AA	N/AA
B*40:01	LTA	YEYGPNPHG	105	9	2842.16	1.7621	N/AA	N/AA
B*40:01	STA	EETDYCLLHL	174	10	2455.09	1.6252	N/AA	N/AA
B*40:01	STA	RQHCSLKTL	128	9	872.35	0.9367	N/AA	N/AA
B*40:01	STA	FDEVSTKFPW	76	10	2950.71	1.7958	N/AA	N/AA
B*40:01	STA	GECFCYQCFI	145	10	603.636	0.765	N/AA	N/AA
B*40:01	STA	EEYGTLKDYM	86	10	1423.24	1.2168	N/AA	N/AA
B*40:01	STA	GECFCYQCF	145	9	1915.31	1.4153	N/AA	N/AA
B*40:01	STA	LEETDYCLL	173	9	210.363	0.4193	N/AA	N/AA
B*40:01	VP1	LQMWEAISV	120	9	1716.46	1.3399	N/AA	N/AA
B*40:01	VP1	TEVVGISSLI	130	10	582.855	0.7509	N/AA	N/AA
B*40:01	VP1	IKENLPAYSV	94	10	1413.73	1.2125	N/AA	N/AA
B*40:01	VP1	KENLPAYSV	95	9	55.8775	0.1588	N/AA	N/AA
B*40:01	VP1	WEAISVKTEV	123	10	265.637	0.4764	N/AA	N/AA
B*40:01	VP1	HDYGAGIPV	150	9	778.01	0.8766	N/AA	N/AA
B*40:01	VP1	GEPLDLQGLV	170	10	1376.99	1.1955	N/AA	N/AA
B*40:01	VP1	SEQLPGDPDI	360	10	434.122	0.6426	N/AA	N/AA
B*40:01	VP1	IELYLNPRM	55	9	148.787	0.3268	N/AA	N/AA
B*40:01	VP1	NEDITCDTL	112	9	181.064	0.3805	N/AA	N/AA
B*40:01	VP1	TEVVGISSL	130	9	19.0449	0.0418	N/AA	N/AA
B*40:01	VP1	IETVLGRKM	197	9	557.473	0.7329	N/AA	N/AA
B*40:01	VP1	GEDSITQIEL	48	10	31.6037	0.0907	N/AA	N/AA
B*40:01	VP1	KTEVVGISSL	129	10	120.479	0.2784	N/AA	N/AA
B*40:01	VP1	GEPLDLQGL	170	9	495.869	0.688	N/AA	N/AA
B*40:01	VP1	QIELYLNPRM	54	10	2258.35	1.5442	N/AA	N/AA
B*40:01	VP1	KENLPAYSVA	95	10	2320.57	1.5706	N/AA	N/AA
B*40:01	VP1	LNEDITCDTL	111	10	796.493	0.8874	N/AA	N/AA
B*40:01	VP1	QQDKGKAPL	399	9	1747.25	1.3521	N/AA	N/AA
B*40:02	CT	RSDFSMFDEV	70	10	1011.81	1.8837	N/AA	N/AA
B*40:02	CT	MELNTLWSKF	53	10	120.993	0.4641	N/AA	N/AA
B*40:02	CT	REALCKLLEI	10	10	43.5014	0.1882	N/AA	N/AA
B*40:02	CT	SDFSMFDEV	71	9	112.05	0.4352	N/AA	N/AA
B*40:02	CT	KEREALCKLL	8	10	107.847	0.4208	N/AA	N/AA
B*40:02	CT	RKEREALCKL	7	10	149.059	0.5486	N/AA	N/AA
B*40:02	CT	KEREALCKL	8	9	35.6651	0.1465	N/AA	N/AA
B*40:02	LTA	KEWWRSGGF	91	9	186.389	0.6475	N/AA	N/AA
B*40:02	LTA	WEDLFCDESL	209	10	106.531	0.4161	N/AA	N/AA
B*40:02	LTA	AEEASSSQF	248	9	1215.94	2.0809	N/AA	N/AA
B*40:02	LTA	RETPVPTDF	307	9	327.831	0.947	N/AA	N/AA
B*40:02	LTA	YEYGPNPHG	105	9	932.11	1.7991	N/AA	N/AA
B*40:02	STA	TDYCLLHLHL	176	10	841.051	1.6925	N/AA	N/AA
B*40:02	STA	RQHCSLKTL	128	9	189.997	0.6563	N/AA	N/AA
B*40:02	STA	FDEVSTKFPW	76	10	1200.67	2.0661	N/AA	N/AA
B*40:02	STA	GECFCYQCFI	145	10	184.623	0.6432	N/AA	N/AA
B*40:02	STA	GECFCYQCF	145	9	668.195	1.4707	N/AA	N/AA
B*40:02	STA	LEETDYCLL	173	9	496.035	1.2351	N/AA	N/AA
B*40:02	VP1	LQMWEAISV	120	9	531.503	1.2869	N/AA	N/AA
B*40:02	VP1	TEVVGISSLI	130	10	300.911	0.894	N/AA	N/AA
B*40:02	VP1	IKENLPAYSV	94	10	391.564	1.0632	N/AA	N/AA
B*40:02	VP1	KENLPAYSV	95	9	24.3004	0.0838	N/AA	N/AA
B*40:02	VP1	WEAISVKTEV	123	10	89.2558	0.3587	N/AA	N/AA
B*40:02	VP1	HDYGAGIPV	150	9	114.559	0.4435	N/AA	N/AA
B*40:02	VP1	GEPLDLQGLV	170	10	764.417	1.5898	N/AA	N/AA
B*40:02	VP1	SEQLPGDPDI	360	10	399.152	1.0762	N/AA	N/AA
B*40:02	VP1	VEVLSVVTG	40	9	604.054	1.3808	N/AA	N/AA
B*40:02	VP1	IELYLNPRM	55	9	76.699	0.312	N/AA	N/AA
B*40:02	VP1	NEDITCDTL	112	9	706.432	1.5214	N/AA	N/AA
B*40:02	VP1	TEVVGISSL	130	9	26.6698	0.0989	N/AA	N/AA
B*40:02	VP1	IETVLGRKM	197	9	393.202	1.066	N/AA	N/AA
B*40:02	VP1	GEDSITQIEL	48	10	138.816	0.5181	N/AA	N/AA
B*40:02	VP1	KTEVVGISSL	129	10	58.8071	0.2447	N/AA	N/AA
B*40:02	VP1	GEPLDLQGL	170	9	734.395	1.5551	N/AA	N/AA
B*40:02	VP1	QIELYLNPRM	54	10	619.161	1.3989	N/AA	N/AA
B*40:02	VP1	KENLPAYSVA	95	10	189.426	0.655	N/AA	N/AA
B*44:02	CT	VIMMELNTLW	50	10	3662.83	1.8539	0.3542	7
B*44:02	CT	IMMELNTLW	51	9	1870.28	1.1282	0.5447	2.5
B*44:02	CT	MELNTLWSKF	53	10	17.0086	0.0098	1.078	0.4
B*44:02	CT	REALCKLLEI	10	10	515.553	0.4659	1.3066	0.25
B*44:02	CT	MELNTLWSK	53	9	1889.01	1.138	0.4886	3	1
B*44:02	CT	KEREALCKLL	8	10	2442.66	1.3817	0.6269	1.6
B*44:02	CT	KEREALCKL	8	9	3828.68	1.9221	0.8131	0.9
B*44:02	LTA	FDEVDEAPIY	76	10	4022.45	1.9968	0.2085	23
B*44:02	LTA	DEVDEAPIY	77	9	1687.53	1.0461	0.5715	2
B*44:02	LTA	FKEWWRSGGF	90	10	2051.31	1.2175	0.2402	17
B*44:02	LTA	KEWWRSGGF	91	9	322.525	0.331	0.6333	1.6
B*44:02	LTA	AEEASSSQF	248	9	63.5502	0.0798	1.3865	0.2
B*44:02	LTA	TDEEYRSSSF	257	10	1821.04	1.1019	0.1964	25
B*44:02	LTA	DEEYRSSSF	258	9	3113.45	1.6418	0.2527	15
B*44:02	LTA	NRETPVPTDF	306	10	1491.03	0.9635	0.2942	11
B*44:02	LTA	RETPVPTDF	307	9	685.292	0.5637	1.9883	0.06
B*44:02	LTA	SAEEASSSQF	247	10	231.855	0.2531	0.2842	12
B*44:02	LTA	AEEASSSQFT	248	10	1211.68	0.8324	0.2336	18
B*44:02	LTA	EEASSSQFT	249	9	3992.7	1.9856	0.2514	16
B*44:02	STA	EETDYCLLHL	174	10	630.533	0.5322	0.6654	1.4
B*44:02	STA	FDEVSTKFPW	76	10	43.985	0.0528	0.2704	13
B*44:02	STA	GECFCYQCFI	145	10	845.723	0.6495	1.1597	0.4
B*44:02	STA	DEVSTKFPW	77	9	28.3498	0.0285	0.7652	1	1
B*44:02	STA	DEVSTKFPWE	77	10	561.122	0.4908	0.1014	70
B*44:02	STA	WEEYGTLKDY	85	10	591.085	0.5078	0.3976	5
B*44:02	STA	EEYGTLKDY	86	9	93.1521	0.1186	0.4678	3.5
B*44:02	STA	EEYGTLKDYM	86	10	718.34	0.5816	0.3407	7.5
B*44:02	STA	WGECFCYQCF	144	10	1794.81	1.0909	0.2193	21
B*44:02	STA	GECFCYQCF	145	9	203.973	0.2304	2.6634	0.025
B*44:02	VP1	SSLINVHYW	136	9	3752.64	1.8916	0.5002	3
B*44:02	VP1	TEVVGISSLI	130	10	377.723	0.3755	0.6904	1.3
B*44:02	VP1	IKENLPAYSV	94	10	1958.02	1.1734	0.1926	26
B*44:02	VP1	KENLPAYSV	95	9	209.915	0.2354	0.9182	0.7
B*44:02	VP1	WEAISVKTEV	123	10	1750.33	1.0727	0.3279	8.5
B*44:02	VP1	SEQLPGDPDI	360	10	637.157	0.5362	0.3064	10	1
B*44:02	VP1	IELYLNPRM	55	9	2878.18	1.5559	0.622	1.6
B*44:02	VP1	TEVVGISSL	130	9	647.26	0.5421	0.5357	2.5
B*44:02	VP1	WDMKRVHDY	144	9	2200.15	1.2802	0.3142	9
B*44:02	VP1	IETVLGRKM	197	9	925.278	0.6884	0.4059	5
B*44:02	VP1	GEDSITQIEL	48	10	2110.57	1.243	0.6374	1.5
B*44:02	VP1	KTEVVGISSL	129	10	2632.17	1.4579	0.2093	23
B*44:02	VP1	NENSRYYGSI	238	10	637.523	0.5364	0.3788	6
B*44:02	VP1	QIELYLNPRM	54	10	1756.79	1.0753	0.1515	40
B*44:02	VP1	KENLPAYSVA	95	10	1786.63	1.0876	0.4307	4.5
B*44:02	VP1	SPDLPTTSNW	67	10	1337.01	0.8971	0.273	13
B*44:02	VP1	TIETVLGRKM	196	10	899.727	0.6763	0.1379	47
B*44:02	VP1	KDGNYPIEVW	222	10	3340.77	1.7198	0.3436	7.5
B*44:03	CT	MMELNTLWSK	52	10	3818.59	1.8173	0.1439	47
B*44:03	CT	VIMMELNTLW	50	10	4474.09	2.0932	0.3526	9.5
B*44:03	CT	IMMELNTLW	51	9	1718.71	1.0193	0.6284	3
B*44:03	CT	MELNTLWSKF	53	10	16.3029	0.0097	1.6608	0.3
B*44:03	CT	REALCKLLEI	10	10	829.303	0.6166	1.9656	0.2
B*44:03	CT	MELNTLWSK	53	9	1304.15	0.8434	0.705	2.5
B*44:03	CT	KEREALCKLL	8	10	3722.07	1.782	0.716	2.5
B*44:03	CT	KEREALCKL	8	9	4267.05	2.0052	0.9352	1.2
B*44:03	CT	LEIAPNCYG	17	9	3193.32	1.6106	0.2825	16
B*44:03	LTA	FDEVDEAPIY	76	10	2130.09	1.1818	0.2733	16
B*44:03	LTA	DEVDEAPIY	77	9	671.987	0.537	0.8262	1.5
B*44:03	LTA	FKEWWRSGGF	90	10	1829.61	1.0607	0.2905	15
B*44:03	LTA	KEWWRSGGF	91	9	251.659	0.2592	0.7332	1.9
B*44:03	LTA	AEEASSSQF	248	9	89.8595	0.1052	1.4498	0.5
B*44:03	LTA	TDEEYRSSSF	257	10	3913.45	1.8563	0.2167	25
B*44:03	LTA	EEYRSSSFT	259	9	4243.53	1.9951	0.2005	28
B*44:03	LTA	EEYRSSSFTT	259	10	3117.36	1.584	0.315	13
B*44:03	LTA	NRETPVPTDF	306	10	1285.66	0.8344	0.3483	10
B*44:03	LTA	RETPVPTDF	307	9	471.676	0.4179	3.2098	0.05
B*44:03	LTA	SAEEASSSQF	247	10	402.683	0.3742	0.3345	11
B*44:03	LTA	YEYGPNPHG	105	9	4202.41	1.9778	0.2118	26
B*44:03	LTA	AEEASSSQFT	248	10	1821.93	1.0579	0.2309	22
B*44:03	LTA	AYEYGPNPHG	104	10	4271.58	2.0072	0.0837	90
B*44:03	STA	EETDYCLLHL	174	10	597.858	0.4954	0.9177	1.2
B*44:03	STA	MQSGYNARF	95	9	3199.24	1.6125	1.2678	0.6
B*44:03	STA	FDEVSTKFPW	76	10	40.6732	0.0472	0.3419	11
B*44:03	STA	GECFCYQCFI	145	10	749.106	0.5761	1.7263	0.3
B*44:03	STA	DEVSTKFPW	77	9	25.0918	0.0196	1.0947	0.9
B*44:03	STA	DEVSTKFPWE	77	10	489.673	0.4301	0.1058	75
B*44:03	STA	WEEYGTLKDY	85	10	247.216	0.255	0.5566	4
B*44:03	STA	EEYGTLKDY	86	9	37.1331	0.0425	0.6904	2.5
B*44:03	STA	EEYGTLKDYM	86	10	522.178	0.4512	0.4284	6.5
B*44:03	STA	WGECFCYQCF	144	10	1548.03	0.9521	0.2482	20
B*44:03	STA	GECFCYQCF	145	9	159.148	0.1808	3.6436	0.04
B*44:03	STA	EETDYCLLH	174	9	2733.35	1.4336	0.5522	4
B*44:03	VP1	SSLINVHYW	136	9	4249.78	1.9978	0.5854	3.5
B*44:03	VP1	SQTPTVLQF	251	9	2988.14	1.5351	1.8055	0.25
B*44:03	VP1	TEVVGISSLI	130	10	526.512	0.4539	0.9095	1.3
B*44:03	VP1	NQVEEVRIY	349	9	2947.26	1.5192	0.6885	2.5
B*44:03	VP1	IKENLPAYSV	94	10	2764.58	1.4464	0.2462	20
B*44:03	VP1	KENLPAYSV	95	9	278.339	0.283	0.9965	1
B*44:03	VP1	WEAISVKTEV	123	10	2115.64	1.1758	0.4258	6.5
B*44:03	VP1	SEQLPGDPDI	360	10	1184.09	0.7865	0.3515	10
B*44:03	VP1	VEVLSVVTG	40	9	3843.04	1.8275	0.2643	18
B*44:03	VP1	IELYLNPRM	55	9	1725.98	1.0221	1.1101	0.8
B*44:03	VP1	TEVVGISSL	130	9	511.359	0.4443	0.6524	2.5
B*44:03	VP1	WDMKRVHDY	144	9	3117.74	1.5841	0.398	7.5
B*44:03	VP1	IETVLGRKM	197	9	786.788	0.5938	0.5012	4.5
B*44:03	VP1	GEDSITQIEL	48	10	2516.68	1.344	0.9625	1.1
B*44:03	VP1	KTEVVGISSL	129	10	2796.5	1.4594	0.229	23
B*44:03	VP1	NENSRYYGSI	238	10	1382.66	0.8804	0.4016	7.5
B*44:03	VP1	QIELYLNPRM	54	10	1293.78	0.8384	0.1483	46
B*44:03	VP1	KENLPAYSVA	95	10	2425.39	1.3049	0.4721	5.5
B*44:03	VP1	SPDLPTTSNW	67	10	2304.23	1.2554	0.2531	19
B*44:03	VP1	TIETVLGRKM	196	10	1086.19	0.7448	0.1327	55
B*51:01	CT	IMMELNTLW	51	9	9460.65	1.8691	0.1678	17
B*51:01	CT	HPDKGGNPV	42	9	8771.24	1.6934	0.5113	1.2	1
B*51:01	CT	HPDKGGNPVI	42	10	8127.93	1.5342	0.717	0.6
B*51:01	CT	EALCKLLEI	11	9	1123.26	0.1927	0.6862	0.6
B*51:01	CT	IAPNCYGNI	19	9	6388.24	1.1527	0.3388	3
B*51:01	LTA	ETPVPTDFPI	308	10	4578.9	0.7924	0.2098	10
B*51:01	LTA	TPVPTDFPI	309	9	838.153	0.1448	0.7508	0.5	1
B*51:01	LTA	VPTDFPIDL	311	9	6643.49	1.2008	0.3297	3.5	1
B*51:01	STA	KFPWEEYGTL	82	10	2519.4	0.4431	0.1026	47
B*51:01	STA	FGFPPTWESF	157	10	8860.23	1.7164	0.1695	17
B*51:01	STA	FPWEEYGTL	83	9	186.445	0.0269	0.5168	1.1	1
B*51:01	STA	FPWEEYGTLK	83	10	4233.16	0.7361	0.1688	17
B*51:01	STA	FPPTWESFDW	159	10	7047.93	1.2829	0.1944	12	1
B*51:01	VP1	FSNTLTTVL	259	9	9122.19	1.7862	0.3309	3.5
B*51:01	VP1	DTLQMWEAI	118	9	3877.92	0.6769	0.1821	14
B*51:01	VP1	EAISVKTEV	124	9	2897.12	0.5003	0.4585	1.5
B*51:01	VP1	EVVGISSLI	131	9	7277.78	1.3283	0.2567	6	1
B*51:01	VP1	YPVVNLINSL	322	10	4330.82	0.7525	0.7678	0.5
B*51:01	VP1	VARVSLPML	103	9	7675.03	1.4068	0.3071	4	1
B*51:01	VP1	HGLPRYFNV	303	9	7728.7	1.4223	0.2737	5
B*51:01	VP1	MALHGLPRYF	300	10	6664.14	1.2051	0.2792	5
B*51:01	VP1	IPKPGCCPNV	19	10	4484.42	0.7775	1.6514	0.15
B*51:01	VP1	CPNVASVPKL	25	10	5958.59	1.0702	0.4145	1.9
B*51:01	VP1	LPAYSVARV	98	9	294.358	0.0465	2.9141	0.06
B*51:01	VP1	LPAYSVARVS	98	10	9152.74	1.7942	0.1918	13
B*51:01	VP1	IPVSGVNYHM	156	10	6532.78	1.1801	0.3342	3.5
B*51:01	VP1	EPLDLQGLVL	171	10	7710.82	1.4171	0.4213	1.8
B*51:01	VP1	YPKTTNGGPI	186	10	4619.55	0.7988	1.4137	0.175	1
B*51:01	VP1	GLPRYFNVTL	304	10	8582.54	1.6496	0.1155	40	2
B*51:01	VP1	LPRYFNVTL	305	9	899.523	0.1564	0.7426	0.5	2
B*51:01	VP1	KNPYPVVNLI	319	10	939.511	0.1638	0.1324	30
B*51:01	VP1	NPYPVVNLI	320	9	65.2277	0.0089	2.0966	0.1
B*51:01	VP1	MPKVSGQPM	336	9	6316.83	1.1389	0.3599	3	1
B*51:01	VP1	YPKPSVAPA	383	9	4718.1	0.8185	1.0255	0.3	1
B*51:01	VP1	KPSVAPAAV	385	9	9438.97	1.8639	0.5804	0.9
B*51:01	VP1	VASVPKLLV	28	9	4555.62	0.7888	0.2629	6
B*51:01	VP1	NLPAYSVARV	97	10	6906.99	1.2548	0.1781	15
B*51:01	VP1	EAISVKTEVV	124	10	7212.17	1.3153	0.5028	1.2
B*51:01	VP1	VGISSLINV	133	9	8124.33	1.5332	0.2199	9	1
B*51:01	VP1	EPLDLQGLV	171	9	2332.2	0.4116	0.6029	0.8
B*51:01	VP1	DGLFISCADI	280	10	7967.11	1.49	0.1379	28
B*51:01	VP1	NPYPVVNLIN	320	10	1708.48	0.2922	0.1511	22	1
B*57:01	CT	RSDFSMFDEV	70	10	1630.11	1.7783	0.4682	4.5
B*57:01	CT	IMMELNTLWS	51	10	961.686	1.2137	0.1176	46
B*57:01	CT	VIMMELNTLW	50	10	98.9761	0.2303	3.7833	0.3
B*57:01	CT	IMMELNTLW	51	9	28.5388	0.0734	4.2458	0.25
B*57:01	LTA	GFSFGKAYEY	98	10	1709.49	1.8476	0.2369	14
B*57:01	LTA	FSFGKAYEY	99	9	555.005	0.8089	2.221	0.6
B*57:01	LTA	RTDGTWEDLF	204	10	767.674	1.025	2.1755	0.6
B*57:01	LTA	SSSSGYGSF	140	9	1213.3	1.4262	0.3589	7
B*57:01	LTA	ASSASSASF	288	9	315.761	0.5283	1.0602	1.4
B*57:01	LTA	QSSSSGYGSF	139	10	837.129	1.0894	0.4406	5
B*57:01	LTA	SASSASSASF	287	10	814.938	1.0694	0.4364	5
B*57:01	LTA	YGTTKFKEW	85	9	1439.28	1.6195	0.3212	8
B*57:01	LTA	YGTTKFKEWW	85	10	202.732	0.3846	0.3285	8
B*57:01	LTA	GTTKFKEWW	86	9	67.7606	0.1759	2.4478	0.5
B*57:01	LTA	RNSSRTDGTW	200	10	25.3277	0.0625	0.6309	3
B*57:01	LTA	NSSRTDGTW	201	9	149.28	0.3065	1.2716	1.2
B*57:01	STA	VSTKFPWEEY	79	10	1175.79	1.3942	3.0764	0.4
B*57:01	STA	ILWFGFPPTW	154	10	192.266	0.3711	1.3163	1.1
B*57:01	STA	LWFGFPPTW	155	9	683.078	0.9423	0.7022	2.5
B*57:01	STA	FGFPPTWESF	157	10	1748.82	1.8817	0.4745	4.5
B*57:01	STA	KTLKQKNCL	134	9	1646.18	1.7917	3.5722	0.3
B*57:01	STA	PTWESFDWW	161	9	442.248	0.682	0.4989	4.5
B*57:01	STA	KTLEETDYCL	171	10	1120.62	1.3522	5.7511	0.175
B*57:01	VP1	LPTTSNWYTY	70	10	959.949	1.212	0.2539	12
B*57:01	VP1	TTSNWYTYTY	72	10	1011.88	1.2609	1.4617	1
B*57:01	VP1	TSNWYTYTY	73	9	454.526	0.6954	2.1556	0.6
B*57:01	VP1	YSVARVSLPM	101	10	1350.91	1.5448	0.4763	4.5
B*57:01	VP1	GISSLINVHY	134	10	1787.1	1.9136	0.3113	8.5
B*57:01	VP1	ISSLINVHY	135	9	389.417	0.6197	1.5843	0.9
B*57:01	VP1	KMALHGLPRY	299	10	1081.69	1.3214	0.7802	2.5
B*57:01	VP1	MALHGLPRY	300	9	745.758	1.0035	1.4561	1
B*57:01	VP1	SSLINVHYW	136	9	13.4954	0.019	19.897	0.02
B*57:01	VP1	VSGVNYHMF	158	9	996.33	1.2465	1.2201	1.2
B*57:01	VP1	VVNLINSLF	324	9	1637.96	1.7849	0.6886	3
B*57:01	VP1	SVAPAAVTF	387	9	1376.39	1.5667	0.6392	3
B*57:01	VP1	KTVYPKPSV	380	9	1101.12	1.3369	0.4722	4.5
B*57:01	VP1	ISSLINVHYW	135	10	9.9076	0.0118	19.7645	0.02
B*57:01	VP1	ITCDTLQMW	115	9	33.4617	0.0872	19.429	0.02
B*57:01	VP1	KTTNGGPITI	188	10	1147.41	1.3728	1.0287	1.5
B*57:01	VP1	ISCADIVGF	284	9	626.073	0.8838	0.8653	1.9
B*57:01	VP1	MALHGLPRYF	300	10	223.67	0.412	1.7067	0.8
B*57:01	VP1	GSQTPTVLQF	250	10	614.164	0.8718	0.8153	2.5
B*57:01	VP1	KTEVVGISSL	129	10	1282.37	1.4851	0.4416	5
B*57:01	VP1	KDGNYPIEVW	222	10	424.493	0.6619	0.5044	4.5
B*57:01	VP1	VSLPMLNEDI	106	10	1508.18	1.6753	0.8358	2
B*57:01	VP1	DITCDTLQMW	114	10	505.632	0.7552	0.2656	11
B*57:01	VP1	ITCDTLQMWE	115	10	1038.18	1.2847	0.1149	46
B*57:01	VP1	ISVKTEVVGI	126	10	1234	1.4442	0.6875	3
B*57:01	VP1	SSLINVHYWD	136	10	178.682	0.3524	0.1176	46
B*57:01	VP1	KTSGKMALHG	295	10	1261.37	1.4676	0.1917	20
C*01:02	CT	KAAFKRSCL	31	9	3179.84	0.3297	0.1891	3
C*01:02	CT	VIMMELNTL	50	9	2724.46	0.2589	0.1969	2.5
C*01:02	CT	IAPNCYGNI	19	9	6092.29	0.8987	0.1004	27
C*01:02	LTA	FSFGKAYEY	99	9	5646.45	0.7923	0.1067	27
C*01:02	LTA	SSSSGYGSF	140	9	5662.47	0.7955	0.1012	27
C*01:02	LTA	FTTPKTPPPF	266	10	8277.2	1.4105	0.1748	4.5
C*01:02	LTA	TTPKTPPPF	267	9	4529.52	0.5715	0.1135	22
C*01:02	LTA	ASSASSASF	288	9	3816.03	0.439	0.1298	15
C*01:02	LTA	SSTPNGTSV	190	9	3417.99	0.3702	0.1729	4.5
C*01:02	STA	MFDEVSTKF	75	9	5378	0.7382	0.1171	22
C*01:02	STA	FGFPPTWESF	157	10	7637.17	1.2548	0.124	18
C*01:02	STA	KLSRQHCSL	125	9	5146.03	0.6906	0.2131	1.7
C*01:02	STA	FPWEEYGTL	83	9	5480.97	0.7592	0.1758	4.5
C*01:02	STA	FCRGPGCML	103	9	9772.45	1.8326	0.1661	5.5
C*01:02	STA	SFDWWQKTL	165	9	4004.6	0.4719	0.1163	22
C*01:02	VP1	YSVARVSLPM	101	10	4913.15	0.6464	0.2011	2.5
C*01:02	VP1	FSNTLTTVL	259	9	773.695	0.0287	0.1904	3
C*01:02	VP1	FSNTLTTVLL	259	10	6631.27	1.0225	0.1626	6
C*01:02	VP1	LLDENGVGPL	267	10	7823.94	1.299	0.1816	4
C*01:02	VP1	RIYEGSEQL	355	9	1257.37	0.0623	0.212	1.7
C*01:02	VP1	AYSVARVSL	100	9	7142.97	1.1312	0.1297	15
C*01:02	VP1	VVNLINSLF	324	9	9387.54	1.7264	0.1298	15
C*01:02	VP1	SVAPAAVTF	387	9	1523.32	0.0952	0.1784	4
C*01:02	VP1	SVARVSLPM	102	9	2919.21	0.2868	0.1978	2.5
C*01:02	VP1	FLFKTSGKM	292	9	4535.46	0.5726	0.1607	6.5
C*01:02	VP1	VARVSLPML	103	9	3877.75	0.4499	0.1632	6
C*01:02	VP1	RVHDYGAGI	148	9	4515.38	0.5687	0.1902	3
C*01:02	VP1	GVNYHMFAI	160	9	10064.7	1.9254	0.1556	7.5
C*01:02	VP1	TTNGGPITI	189	9	7810.07	1.2957	0.1209	18
C*01:02	VP1	KMTPKNQGL	204	9	7483.4	1.2177	0.1904	3
C*01:02	VP1	TVLQFSNTL	255	9	2236.42	0.1874	0.1701	5.5
C*01:02	VP1	LINSLFSNL	327	9	5564.81	0.7761	0.1944	3
C*01:02	VP1	LPRYFNVTL	305	9	4301.22	0.5265	0.2349	1
C*01:02	VP1	LMPKVSGQPM	335	10	9066.3	1.6361	0.2027	2.5
C*01:02	VP1	MFAIGGEPL	165	9	4999.06	0.6629	0.1776	4
C*01:02	VP1	VASVPKLLV	28	9	9663.1	1.7987	0.1034	27
C*01:02	VP1	LVKGGVEVL	35	9	8999.75	1.6167	0.1971	2.5
C*01:02	VP1	SITQIELYL	51	9	8024.3	1.3475	0.1192	22
C*01:02	VP1	RMGVNSPDL	62	9	9122.49	1.6524	0.1406	11
C*01:02	VP1	TGSQTPTVL	249	9	9277.57	1.6968	0.0995	42
C*01:02	VP1	TVYPKPSVA	381	9	8398.72	1.4514	0.1636	6
C*02:02	CT	IMMELNTLW	51	9	1195.29	0.92	N/AA	N/AA
C*02:02	LTA	GFSFGKAYEY	98	10	1547.93	1.1994	N/AA	N/AA
C*02:02	LTA	FSFGKAYEY	99	9	50.0887	0.0145	N/AA	N/AA
C*02:02	LTA	HSQSSSSGY	137	9	1696.78	1.3147	N/AA	N/AA
C*02:02	LTA	SMFDEVDEA	74	9	2416.61	1.8873	N/AA	N/AA
C*02:02	LTA	SSSSGYGSF	140	9	805.462	0.6047	N/AA	N/AA
C*02:02	LTA	FTTPKTPPPF	266	10	875.84	0.6615	N/AA	N/AA
C*02:02	LTA	ASSASSASF	288	9	559.056	0.4009	N/AA	N/AA
C*02:02	LTA	SASSASSASF	287	10	2563.9	2.0113	N/AA	N/AA
C*02:02	LTA	SSTPNGTSV	190	9	745.782	0.5557	N/AA	N/AA
C*02:02	STA	MFDEVSTKF	75	9	997.344	0.7628	N/AA	N/AA
C*02:02	STA	SMFDEVSTKF	74	10	1701.1	1.3182	N/AA	N/AA
C*02:02	STA	YMQSGYNARF	94	10	2013.71	1.5682	N/AA	N/AA
C*02:02	STA	MQSGYNARF	95	9	792.872	0.5944	N/AA	N/AA
C*02:02	STA	FGFPPTWESF	157	10	1235.23	0.9547	N/AA	N/AA
C*02:02	VP1	TTSNWYTYTY	72	10	1573.49	1.2197	N/AA	N/AA
C*02:02	VP1	TSNWYTYTY	73	9	486.447	0.3388	N/AA	N/AA
C*02:02	VP1	YSVARVSLPM	101	10	223.5	0.1261	N/AA	N/AA
C*02:02	VP1	ISSLINVHY	135	9	1125.98	0.8656	N/AA	N/AA
C*02:02	VP1	LVLDYQTEY	178	9	628.013	0.4585	N/AA	N/AA
C*02:02	VP1	FSNTLTTVL	259	9	31.1956	0.0097	N/AA	N/AA
C*02:02	VP1	FSNTLTTVLL	259	10	232.685	0.1318	N/AA	N/AA
C*02:02	VP1	MALHGLPRY	300	9	1367.68	1.0607	N/AA	N/AA
C*02:02	VP1	LQMWEAISV	120	9	2059.49	1.6053	N/AA	N/AA
C*02:02	VP1	LQFSNTLTTV	257	10	1990.01	1.5491	N/AA	N/AA
C*02:02	VP1	RIYEGSEQL	355	9	268.39	0.1526	N/AA	N/AA
C*02:02	VP1	SQTPTVLQF	251	9	1114.37	0.8569	N/AA	N/AA
C*02:02	VP1	VVNLINSLF	324	9	585.788	0.424	N/AA	N/AA
C*02:02	VP1	SVAPAAVTF	387	9	462.884	0.3166	N/AA	N/AA
C*02:02	VP1	SVARVSLPM	102	9	535.237	0.3814	N/AA	N/AA
C*02:02	VP1	FISCADIVGF	283	10	1968.96	1.5319	N/AA	N/AA
C*02:02	VP1	FLFKTSGKM	292	9	335.176	0.2065	N/AA	N/AA
C*02:02	VP1	YPVVNLINSL	322	10	2331.57	1.8247	N/AA	N/AA
C*02:02	VP1	RVHDYGAGI	148	9	386.45	0.2506	N/AA	N/AA
C*02:02	VP1	WVKNPYPVV	317	9	2368.93	1.8525	N/AA	N/AA
C*02:02	VP1	GVNYHMFAI	160	9	973.126	0.7417	N/AA	N/AA
C*02:02	VP1	TTNGGPITI	189	9	672.765	0.4926	N/AA	N/AA
C*02:02	VP1	TVLQFSNTL	255	9	2415.83	1.8867	N/AA	N/AA
C*02:02	VP1	MALHGLPRYF	300	10	920.414	0.6952	N/AA	N/AA
C*02:02	VP1	ALHGLPRYF	301	9	1477.48	1.1453	N/AA	N/AA
C*02:02	VP1	LINSLFSNL	327	9	791.972	0.5937	N/AA	N/AA
C*02:02	VP1	LINSLFSNLM	327	10	2137.08	1.6762	N/AA	N/AA
C*02:02	VP1	LVKGGVEVL	35	9	1711.51	1.3266	N/AA	N/AA
C*02:02	VP1	SITQIELYL	51	9	1968.7	1.5317	N/AA	N/AA
C*02:02	VP1	TVYPKPSVA	381	9	1128.39	0.8674	N/AA	N/AA
C*02:02	VP1	YGAGIPVSGV	152	10	2517.14	1.9712	N/AA	N/AA
C*02:02	VP1	FAIGGEPLDL	166	10	1089.72	0.8381	N/AA	N/AA
C*02:02	VP1	QFSNTLTTVL	258	10	1051.02	0.8076	N/AA	N/AA
C*02:02	VP1	ISCADIVGFL	284	10	1541.69	1.1947	N/AA	N/AA
C*03:04	CT	KAAFKRSCL	31	9	826.965	1.3546	0.228	5.5
C*03:04	CT	VIMMELNTL	50	9	137.133	0.4436	0.2379	4.5	1
C*03:04	CT	EALCKLLEI	11	9	1498.96	1.8995	0.2143	6.5
C*03:04	CT	NCYGNIPLM	22	9	1708.74	2.0616	0.1483	22
C*03:04	LTA	FSFGKAYEY	99	9	264.776	0.6714	0.1413	24
C*03:04	LTA	SSSSGYGSF	140	9	456.537	0.9447	0.1138	39
C*03:04	LTA	FTTPKTPPPF	266	10	529.099	1.0404	0.2496	3.5
C*03:04	LTA	ASSASSASF	288	9	155.955	0.4797	0.1465	23
C*03:04	LTA	APIYGTTKF	82	9	1449.36	1.8654	0.2185	6.5
C*03:04	LTA	TPVPTDFPI	309	9	1092.39	1.5919	0.2642	3
C*03:04	LTA	SASSASSASF	287	10	1091.34	1.591	0.1687	15	1
C*03:04	LTA	SSTPNGTSV	190	9	67.4519	0.2728	0.2144	6.5
C*03:04	STA	FGFPPTWESF	157	10	743.775	1.2721	0.1649	17
C*03:04	STA	FPWEEYGTL	83	9	131.545	0.4319	0.2433	4
C*03:04	STA	FCRGPGCML	103	9	1251.01	1.7223	0.2036	8
C*03:04	STA	FSMFDEVST	73	9	1339.4	1.7865	0.1865	11
C*03:04	VP1	YSVARVSLPM	101	10	41.9401	0.1848	0.2736	2.5
C*03:04	VP1	FSNTLTTVL	259	9	4.7207	0.0166	0.3129	1.1
C*03:04	VP1	FSNTLTTVLL	259	10	190.47	0.5459	0.2581	3
C*03:04	VP1	LLVKGGVEV	34	9	924.897	1.4463	0.2115	7
C*03:04	VP1	LQMWEAISV	120	9	571.347	1.0815	0.2385	4.5
C*03:04	VP1	HMFAIGGEPL	164	10	1364.74	1.8045	0.2891	1.7
C*03:04	VP1	RIYEGSEQL	355	9	49.0886	0.2074	0.277	2.5
C*03:04	VP1	SQTPTVLQF	251	9	1211	1.6915	0.1345	28
C*03:04	VP1	VVNLINSLF	324	9	1629.95	1.9971	0.1485	22
C*03:04	VP1	SVAPAAVTF	387	9	33.5222	0.1534	0.1989	9
C*03:04	VP1	SVARVSLPM	102	9	55.3366	0.2308	0.282	1.9
C*03:04	VP1	EAISVKTEV	124	9	1537.56	1.9291	0.218	6.5
C*03:04	VP1	FLFKTSGKM	292	9	85.0546	0.326	0.1889	11
C*03:04	VP1	YPVVNLINSL	322	10	742.795	1.2711	0.3711	0.4
C*03:04	VP1	VARVSLPML	103	9	267.338	0.6752	0.2133	7
C*03:04	VP1	RVHDYGAGI	148	9	438.318	0.9134	0.2713	2.5
C*03:04	VP1	TTNGGPITI	189	9	280.118	0.6939	0.2048	8
C*03:04	VP1	TVLQFSNTL	255	9	69.2616	0.2789	0.2344	5
C*03:04	VP1	MALHGLPRYF	300	10	1079.57	1.5813	0.1711	15
C*03:04	VP1	LINSLFSNL	327	9	550.633	1.0617	0.257	3
C*03:04	VP1	LPRYFNVTL	305	9	779.965	1.3079	0.296	1.5
C*03:04	VP1	MPKVSGQPM	336	9	973.652	1.4894	0.3821	0.4
C*03:04	VP1	YPKPSVAPA	383	9	1615.46	1.9867	1.0024	0.01
C*03:04	VP1	KPSVAPAAV	385	9	1465.57	1.8767	0.3069	1.2
C*03:04	VP1	MFAIGGEPL	165	9	772.432	1.3001	0.1887	11
C*03:04	VP1	VASVPKLLV	28	9	1421.17	1.8455	0.1631	17
C*03:04	VP1	LVKGGVEVL	35	9	577.444	1.0872	0.2707	2.5
C*03:04	VP1	TGSQTPTVL	249	9	434.7	0.9071	0.1216	34
C*03:04	VP1	TVYPKPSVA	381	9	693.91	1.2206	0.3045	1.3
C*03:04	VP1	FAIGGEPLDL	166	10	66.3316	0.269	0.2333	5
C*03:04	VP1	QFSNTLTTVL	258	10	1019.02	1.5295	0.1421	24
C*03:04	VP1	FKTSGKMAL	294	9	924.657	1.446	0.2172	6.5
C*04:01	CT	IMMELNTLW	51	9	12127.1	1.1266	0.1788	9
C*04:01	CT	LWSKFQQNI	58	9	14840.9	1.8348	0.1359	21
C*04:01	CT	KFQQNIHKL	61	9	6387.47	0.3512	0.2264	3
C*04:01	CT	HPDKGGNPV	42	9	12835.2	1.3002	0.2425	2.5
C*04:01	LTA	FSFGKAYEY	99	9	14855.3	1.8389	0.1238	28
C*04:01	LTA	RTDGTWEDL	204	9	14278.5	1.674	0.1228	28
C*04:01	LTA	RTDGTWEDLF	204	10	14213	1.6578	0.1056	39
C*04:01	LTA	WWRSGGFSF	93	9	8828.56	0.6	0.2277	3
C*04:01	LTA	MFDEVDEAPI	75	10	4651.25	0.2137	0.1846	8
C*04:01	STA	MFDEVSTKF	75	9	73.3479	0.0069	0.1703	11
C*04:01	STA	SMFDEVSTKF	74	10	1019.17	0.0309	0.166	12
C*04:01	STA	KFPWEEYGTL	82	10	15177	1.936	0.1203	28
C*04:01	STA	YMQSGYNARF	94	10	9195.52	0.6578	0.2353	2.5
C*04:01	STA	MQSGYNARF	95	9	11130.7	0.9442	0.1445	18
C*04:01	STA	FGFPPTWESF	157	10	7026.92	0.4057	0.1604	13
C*04:01	STA	GFPPTWESF	158	9	6952.13	0.3984	0.1235	28
C*04:01	STA	ESFDWWQKTL	164	10	10180.4	0.7876	0.1517	16
C*04:01	STA	RFCRGPGCML	102	10	14488.5	1.7313	0.1628	12
C*04:01	STA	RQHCSLKTL	128	9	14397.1	1.7037	0.1573	14
C*04:01	STA	FPWEEYGTL	83	9	12046.8	1.1077	0.2641	1.3
C*04:01	STA	SFDWWQKTL	165	9	671.856	0.015	0.1676	12
C*04:01	STA	MFDEVSTKFP	75	10	2956.2	0.1113	0.0857	55	1
C*04:01	STA	LRDSKCACI	114	9	11910.1	1.0821	0.1201	28
C*04:01	STA	SFDWWQKTLE	165	10	14986.4	1.8758	0.0705	55
C*04:01	VP1	FSNTLTTVL	259	9	4982.53	0.2353	0.248	1.8
C*04:01	VP1	FSNTLTTVLL	259	10	14908.9	1.854	0.2245	3.5
C*04:01	VP1	CADIVGFLF	286	9	7565.95	0.4593	0.1356	21
C*04:01	VP1	FLDKFGQEK	372	9	7962.12	0.4964	0.1037	39
C*04:01	VP1	LLDENGVGPL	267	10	12999.6	1.3395	0.1614	13
C*04:01	VP1	RIYEGSEQL	355	9	13325.1	1.4187	0.1846	8
C*04:01	VP1	LYLNPRMGV	57	9	12062.6	1.1115	0.1474	17	1
C*04:01	VP1	NWYTYTYDL	75	9	11245.8	0.9649	0.1573	14
C*04:01	VP1	AYSVARVSL	100	9	10306.5	0.8037	0.1594	14
C*04:01	VP1	SQTPTVLQF	251	9	13171.6	1.3801	0.1322	23
C*04:01	VP1	RWVKNPYPV	316	9	14792.4	1.821	0.173	10	1
C*04:01	VP1	VVNLINSLF	324	9	12079.1	1.1153	0.1738	10	1
C*04:01	VP1	SVAPAAVTF	387	9	12239.4	1.1528	0.1812	8.5
C*04:01	VP1	FLFKTSGKM	292	9	14670.5	1.7857	0.1656	12
C*04:01	VP1	YWDMKRVHDY	143	10	11199.8	0.9567	0.1198	28
C*04:01	VP1	KMTPKNQGL	204	9	15094.9	1.9076	0.1611	13	1
C*04:01	VP1	LPRYFNVTL	305	9	14841.2	1.8349	0.257	1.5
C*04:01	VP1	MFAIGGEPL	165	9	6437.92	0.3556	0.226	3
C*04:01	VP1	QFSNTLTTVL	258	10	14757.1	1.811	0.1988	6
C*04:01	VP1	PLDLQGLVL	172	9	12622.3	1.246	0.1045	39	1
C*04:01	VP1	QFSNTLTTV	258	9	12560.7	1.2301	0.1811	8.5
C*04:01	VP1	LFISCADIV	282	9	15108.3	1.9123	0.2111	4.5
C*04:01	VP1	LFSNLMPKV	331	9	11431.7	0.998	0.1812	8.5
C*05:01	CT	RSDFSMFDEV	70	10	1297.3	0.4216	0.1949	11
C*05:01	CT	HPDKGGNPV	42	9	5130.79	1.4618	0.4257	0.5
C*05:01	LTA	FSFGKAYEY	99	9	5353.61	1.5207	0.1525	21
C*05:01	LTA	RTDGTWEDL	204	9	481.577	0.1866	0.1364	26
C*05:01	LTA	RTDGTWEDLF	204	10	1041.11	0.3553	0.1119	38
C*05:01	LTA	FTDEEYRSS	256	9	5120.09	1.4591	0.1154	38
C*05:01	LTA	SSSSGYGSF	140	9	6057.46	1.7212	0.1356	26
C*05:01	LTA	FTTPKTPPPF	266	10	5990.19	1.6999	0.2663	4
C*05:01	LTA	ASSASSASF	288	9	2285.31	0.6825	0.1493	22
C*05:01	LTA	SSTPNGTSV	190	9	2771.62	0.7989	0.2443	5.5
C*05:01	LTA	MFDEVDEAPI	75	10	3220.21	0.9278	0.1863	12
C*05:01	STA	MFDEVSTKF	75	9	249.768	0.112	0.1682	16	1
C*05:01	STA	ETDYCLLHL	175	9	1405.35	0.4538	0.133	28
C*05:01	STA	SMFDEVSTKF	74	10	1278.5	0.4158	0.1868	12
C*05:01	STA	SFDWWQKTL	165	9	1993.16	0.6105	0.1374	26
C*05:01	STA	TLEETDYCL	172	9	1512.3	0.4833	0.1433	25
C*05:01	STA	TLEETDYCLL	172	10	6816.05	1.9548	0.1555	20
C*05:01	VP1	FSNTLTTVL	259	9	107.124	0.0576	0.3717	0.9
C*05:01	VP1	FSNTLTTVLL	259	10	1031.93	0.3529	0.2991	2.5
C*05:01	VP1	SCADIVGFLF	285	10	1875.25	0.5809	0.1414	25
C*05:01	VP1	CADIVGFLF	286	9	502.496	0.1927	0.1332	28	1
C*05:01	VP1	FLDKFGQEK	372	9	4190.78	1.2118	0.1105	45
C*05:01	VP1	KLDKDGNYPI	219	10	1494.92	0.4787	0.1772	15
C*05:01	VP1	LLDENGVGPL	267	10	517.174	0.1968	0.2249	7
C*05:01	VP1	RIYEGSEQL	355	9	2379.64	0.7044	0.2721	3.5
C*05:01	VP1	VVNLINSLF	324	9	2954.64	0.8521	0.1739	15
C*05:01	VP1	SVAPAAVTF	387	9	3296.93	0.9504	0.2194	7.5
C*05:01	VP1	FLFKTSGKM	292	9	6804.84	1.9515	0.2093	9
C*05:01	VP1	RVHDYGAGI	148	9	5033.69	1.4365	0.2925	3
C*05:01	VP1	TTNGGPITI	189	9	2060.65	0.628	0.2219	7.5
C*05:01	VP1	LPGDPDIVRF	363	10	5251.83	1.4928	0.173	15
C*05:01	VP1	QQDKGKAPL	399	9	6611.64	1.8942	0.1451	23
C*05:01	VP1	VASVPKLLV	28	9	3184.08	0.917	0.1847	13
C*05:01	VP1	SITQIELYL	51	9	6591.86	1.8881	0.1715	16	2
C*05:01	VP1	PLDLQGLVL	172	9	1476.54	0.4737	0.1153	38
C*05:01	VP1	GLDPQAKAKL	211	10	4366.49	1.2616	0.1313	28
C*06:02	LTA	FSFGKAYEY	99	9	465.783	0.1512	0.2681	2.5
C*06:02	LTA	SRTDGTWEDL	203	10	4775.78	1.6006	0.1224	41
C*06:02	LTA	EREALCKLL	9	9	5617.14	1.9024	0.0974	75
C*06:02	STA	MFDEVSTKF	75	9	4370.13	1.4513	0.1586	22
C*06:02	STA	FGFPPTWESF	157	10	5578.38	1.8882	0.2418	4.5
C*06:02	STA	RQHCSLKTL	128	9	4614.61	1.5387	0.1914	12
C*06:02	STA	ARFCRGPGC	101	9	5915.1	2.0248	0.14	29
C*06:02	STA	ARFCRGPGCM	101	10	915.963	0.2959	0.2146	7.5
C*06:02	STA	SRQHCSLKTL	127	10	1555.13	0.4941	0.1284	37
C*06:02	STA	SFDWWQKTL	165	9	5944.22	2.0383	0.0981	75
C*06:02	STA	LRDSKCACI	114	9	3249.68	1.0605	0.1243	41
C*06:02	VP1	TSNWYTYTY	73	9	2963.12	0.9667	0.2214	6.5	1
C*06:02	VP1	YSVARVSLPM	101	10	5005.17	1.6825	0.3527	0.5	1
C*06:02	VP1	FSNTLTTVL	259	9	881.83	0.2858	0.2665	2.5
C*06:02	VP1	RIYEGSEQL	355	9	5332.86	1.7984	0.2153	7.5
C*06:02	VP1	LYLNPRMGV	57	9	3596.42	1.1905	0.1108	55
C*06:02	VP1	FLFKTSGKM	292	9	4648.98	1.5521	0.2137	7.5	1
C*06:02	VP1	RVHDYGAGI	148	9	2120.8	0.6775	0.2693	2.5
C*06:02	VP1	SKNENSRYY	236	9	3655.23	1.2128	0.1613	21
C*06:02	VP1	TTNGGPITI	189	9	5795.49	1.9739	0.168	18
C*06:02	VP1	MALHGLPRYF	300	10	4712.44	1.5765	0.2107	8
C*06:02	VP1	ALHGLPRYF	301	9	3996.03	1.3308	0.2073	8.5	1
C*06:02	VP1	KRVHDYGAGI	147	10	2894.33	0.9439	0.1371	32
C*06:02	VP1	SRYYGSIQT	241	9	4723.32	1.5807	0.109	55
C*06:02	VP1	LRKRWVKNPY	313	10	4314.83	1.4325	0.2669	2.5
C*06:02	VP1	VRIYEGSEQL	354	10	1995.94	0.6333	0.1234	41
C*06:02	VP1	TVYPKPSVA	381	9	4232.16	1.4039	0.221	6.5
C*06:02	VP1	FKTSGKMAL	294	9	3107.16	1.0137	0.1788	15
C*06:02	VP1	VHYWDMKRV	141	9	5099.14	1.7158	0.101	55
C*07:01	CT	KFQQNIHKL	61	9	5267.94	1.9095	0.1214	19
C*07:01	CT	EREALCKLL	9	9	4262.21	1.5204	0.078	49
C*07:01	LTA	FSFGKAYEY	99	9	385.235	0.1357	0.2512	0.25
C*07:01	LTA	NRETPVPTDF	306	10	4711.01	1.6843	0.0961	49
C*07:01	LTA	SRTDGTWEDL	203	10	2424.97	0.8232	0.1077	31
C*07:01	STA	MFDEVSTKF	75	9	2105.32	0.7059	0.144	9.5
C*07:01	STA	MQSGYNARF	95	9	5240.59	1.8979	0.1818	3
C*07:01	STA	RQHCSLKTL	128	9	4455.64	1.5989	0.1776	3
C*07:01	STA	ARFCRGPGCM	101	10	1105.44	0.3706	0.1344	14
C*07:01	STA	SRQHCSLKTL	127	10	2083.54	0.6978	0.1116	23
C*07:01	STA	SFDWWQKTL	165	9	2445.39	0.8303	0.0974	49
C*07:01	STA	LRDSKCACI	114	9	2668.1	0.9051	0.0977	49
C*07:01	VP1	TSNWYTYTY	73	9	2198.96	0.7419	0.1984	1.5
C*07:01	VP1	YSVARVSLPM	101	10	5125.25	1.8491	0.2527	0.2
C*07:01	VP1	FSNTLTTVL	259	9	767.608	0.2664	0.2374	0.4
C*07:01	VP1	RIYEGSEQL	355	9	3616.87	1.2665	0.1649	5
C*07:01	VP1	RYFNVTLRK	307	9	4376.52	1.5672	0.0996	49
C*07:01	VP1	LYLNPRMGV	57	9	2873.24	0.9872	0.087	49
C*07:01	VP1	NWYTYTYDL	75	9	5467.83	1.993	0.0927	49
C*07:01	VP1	AYSVARVSL	100	9	4448.36	1.596	0.0957	49
C*07:01	VP1	SVAPAAVTF	387	9	5045.03	1.8145	0.235	0.4
C*07:01	VP1	FLFKTSGKM	292	9	4305.78	1.5384	0.1668	4.5
C*07:01	VP1	RVHDYGAGI	148	9	1925.1	0.6439	0.1466	9.5
C*07:01	VP1	WVKNPYPVV	317	9	5379.8	1.9566	0.1397	12
C*07:01	VP1	SKNENSRYY	236	9	3717.04	1.3066	0.1402	11
C*07:01	VP1	TTNGGPITI	189	9	4150.26	1.4724	0.1277	16	1
C*07:01	VP1	MALHGLPRYF	300	10	5351.7	1.9449	0.161	5.5
C*07:01	VP1	ALHGLPRYF	301	9	3882.24	1.3641	0.1456	9.5
C*07:01	VP1	KRVHDYGAGI	147	10	3886.07	1.3654	0.09	49
C*07:01	VP1	SRYYGSIQT	241	9	4256.63	1.5181	0.0998	49
C*07:01	VP1	VRIYEGSEQL	354	10	2100.38	0.704	0.1124	23
C*07:01	VP1	TVYPKPSVA	381	9	4644.06	1.6624	0.1544	7
C*07:01	VP1	FKTSGKMAL	294	9	1809.41	0.6017	0.1795	3
C*07:02	CT	KFQQNIHKL	61	9	760.227	0.4901	N/AA	N/AA
C*07:02	LTA	FSFGKAYEY	99	9	228.009	0.1497	N/AA	N/AA
C*07:02	LTA	WWRSGGFSF	93	9	827.789	0.5312	N/AA	N/AA
C*07:02	LTA	SRTDGTWEDL	203	10	3131.19	1.8865	N/AA	N/AA
C*07:02	STA	MFDEVSTKF	75	9	473.306	0.3095	N/AA	N/AA
C*07:02	STA	MQSGYNARF	95	9	1713.76	1.027	N/AA	N/AA
C*07:02	STA	LWFGFPPTW	155	9	1649.84	0.9895	N/AA	N/AA
C*07:02	STA	FGFPPTWESF	157	10	1223.84	0.753	N/AA	N/AA
C*07:02	STA	GFPPTWESF	158	9	1234.15	0.7587	N/AA	N/AA
C*07:02	STA	RQHCSLKTL	128	9	3103.3	1.8698	N/AA	N/AA
C*07:02	STA	ARFCRGPGCM	101	10	1267.74	0.7769	N/AA	N/AA
C*07:02	STA	SRQHCSLKTL	127	10	2018.48	1.2031	N/AA	N/AA
C*07:02	STA	SFDWWQKTL	165	9	790.149	0.5072	N/AA	N/AA
C*07:02	STA	LRDSKCACI	114	9	3160.94	1.9044	N/AA	N/AA
C*07:02	VP1	TSNWYTYTY	73	9	1721.39	1.0316	N/AA	N/AA
C*07:02	VP1	LVLDYQTEY	178	9	2946.98	1.7759	N/AA	N/AA
C*07:02	VP1	FSNTLTTVL	259	9	809.831	0.5199	N/AA	N/AA
C*07:02	VP1	RIYEGSEQL	355	9	1092.02	0.68	N/AA	N/AA
C*07:02	VP1	RYFNVTLRK	307	9	2965.11	1.7862	N/AA	N/AA
C*07:02	VP1	LYLNPRMGV	57	9	958.496	0.6074	N/AA	N/AA
C*07:02	VP1	NWYTYTYDL	75	9	555.805	0.3678	N/AA	N/AA
C*07:02	VP1	AYSVARVSL	100	9	429.608	0.2819	N/AA	N/AA
C*07:02	VP1	SQTPTVLQF	251	9	2371.75	1.4162	N/AA	N/AA
C*07:02	VP1	SVAPAAVTF	387	9	1535.51	0.9263	N/AA	N/AA
C*07:02	VP1	FLFKTSGKM	292	9	2080.37	1.2406	N/AA	N/AA
C*07:02	VP1	RVHDYGAGI	148	9	1624.37	0.9758	N/AA	N/AA
C*07:02	VP1	SKNENSRYY	236	9	2913.02	1.7566	N/AA	N/AA
C*07:02	VP1	TVLQFSNTL	255	9	1935.92	1.1567	N/AA	N/AA
C*07:02	VP1	ALHGLPRYF	301	9	1690.77	1.013	N/AA	N/AA
C*07:02	VP1	VRIYEGSEQL	354	10	2153.8	1.2837	N/AA	N/AA
C*07:02	VP1	MFAIGGEPL	165	9	1267.01	0.7765	N/AA	N/AA
C*07:02	VP1	FKTSGKMAL	294	9	1315.47	0.8022	N/AA	N/AA
Supplementary Table S1: Information on all peptides with predicted binding to a given HLA haplotypes. ANo stability prediction was performed on HLA haplotypes excluded. *BOLD: epitopes recognized in the screen with DNA-barcoded multimer. LTA: Large T antigen; STA: Small T antigen; CT: Common T antigen; VP1: Viral capsid protein 1
