# Supplementary material for: T antigen–specific CD8+ T cells associate with PD-1 blockade response in virus-positive Merkel cell carcinoma
Source: J Clin Invest. 2024 Jan 30;134(8):e177082. doi: 10.1172/JCI177082 (PMC11014655; doi:10.1172/JCI177082)
Supplement: Supporting data values [file jci-134-177082-s009.xlsx]

## Sheet: Fig 1B
	LTA	CT	STA	VP1	CEF
A*01:01	10	3	11	21	3
A*02:01	2	3	2	13	8
A*03:01	15	7	9	33	5
A*11:01	22	6	9	36	2
A*24:02	3	6	17	13	4
A*26:01	10	3	6	29
A*30:01	24	5	9	27
A*30:02	12	3	8	24
A*31:01	14	8	10	20
A*32:01	3	7	9	26
A*68:01	17	4	8	20
B*07:02	11	6	5	43	3
B*08:01	2	7	4	15	5
B*13:02	1	5	8	17
B*15:01	9	6	9	27	5
B*18:01	18	3	17	18
B*27:05	4	1	7	11
B*35:01	14	3	9	41	4
B*37:01	4	7	8	20
B*40:01	6	6	7	19
B*40:02	5	7	6	18
B*44:02	12	7	10	18	2
B*44:03	14	9	12	20
B*51:01	3	5	5	29
B*57:01	12	4	7	27
C*01:02	6	3	6	26
C*02:02	9	1	5	34
C*03:04	8	4	4	32
C*04:01	5	4	15	23
C*05:01	9	2	6	19
C*06:02	2	1	8	18
C*07:01	3	2	7	21
C*07:02	3	1	10	18

## Sheet: Fig 1E
Peptide #	Patient 4 sample pre - log fold change for each pMHC							Patient 4 sample 3-weeks - log fold change for each pMHC							Patient 4 sample 12-week - log fold change for each pMHC							Patient 4 sample 12-week - log fold change for each pMHC							HD 1 - log fold change for each pMHC							HD 2 - log fold change for each pMHC
	FDR > 0.001	CT	LTA	STA	VP1	CEF		FDR > 0.001	CT	LTA	STA	VP1	CEF		FDR > 0.001	CT	LTA	STA	VP1	CEF		FDR > 0.001	CT	LTA	STA	VP1	CEF		FDR > 0.001	CT	LTA	STA	VP1	CEF		FDR > 0.001	CT	LTA	STA	VP1	CEF
1	0.10864							0.24799							0.73573							0.43768							0.52437							-0.11734
2	0.09706							-0.83133							-1.09239							-1.22292							-0.74164							-1.27232
3	0.20215							0.07684							0.8927							0.15352							-0.15563							0.04335
4	0.19905							-0.02905							-0.60488							-0.41147							-1.61498							-1.24551
5	0.19633							-0.22244							-0.63375							-1.03389							-1.99636							-1.30955
6	0.1936							0.20215							-0.70877							-1.3755							-2.11982							-3.1672
7	0.07684							0.08401							-0.15812							-0.12317							-0.25558							-0.29753
8	-0.15686							0.01382							-0.12001							-0.09462							0.83651							-0.61367
9	-0.16809							-0.26846							-1.61899							-0.44927							-2.39111							-1.71186
10	-0.49779							0.12633							-0.36002							-0.78969							-0.23524							0.68466
11	-0.72122							0.56257							0.51824							0.67334							0.37889							-0.39595
12	0.28935											2.1772			0.86408							-6.4998							-6.50391							-6.49114
13	0.38852							-0.20623							1.07763							0.8923							0.39369							0.19739
14	0.51771							-0.44781							0.32663							0.49259							1.46086							1
15	-1.36809							0.1461							-0.0944							0.52236							1.46086							1
16	-0.04964							0.07773							-0.44966							-1.8378							0.2071							0.23499
17	-0.74138							-0.06971							1.06842							0.18514							1.83896							1
18	-0.74632							-0.33468							0.14189							-0.1683							-0.16842							0.48153
19	-0.77224							-0.74138							-0.0045							-0.40802							-0.27744							0.33411
20	-0.06242							-0.13932							1.51374											2.48618			0.98647											2.08
21	-0.74237							-0.10415							0.04311							0.7825							-0.43999							-0.72539
22	-1.83273							-0.12319							-0.42661							0.28284							-1.42009							-1.3279
23	0.51968							0.28935							-1.32021							-0.42848							-0.80146							-0.37534
24	-0.14138							-0.23643							-0.93666							-0.38749							0.61735							1.10767
25	0.17014							0.76588							0.8372							0.31227							0.19741							0.18526
26	0.16845							-0.03246							-0.49187							-1.10291							-0.19818							-0.46218
27	0.15769							1.75762							0.67262							0.74341							0.98709							0.37959
28	0.64381							-0.46468							0.84335							1.32079											2.88309			1.48779
29	-0.15551							-0.05156							-0.37406							0.32774							-0.85758							-0.36736
30	-0.09498							0.19905							0.28851							0.31682							1.46086							0.34306
31	-0.40262							0.08575							0.40092							0.67293							0.81146							0.51241
32	-0.26797							1.11714							0.31759							0.43276							0.38651							1.87684
33	-0.26846							0.16845							-0.04964							-0.22966							0.30641							0.64275
34	1.11714							-0.70068							-1.19252							-2.57637							-2.84169							-3.5867
35	-0.236							-0.12046							-1.41817							-1.33736							-2.0121							-4.17504
36	0.25042							-0.40399							0.19969							0.08487							-0.2745							-0.50188
37	-0.3243							-0.21617							-0.85354							-1.67105							-1.84042							-2.96843
38	-0.31095							0.1936							-0.74237							-1.35653							-3.00679							-2.4376
39	-1.57608							-0.06444							0.6934							0.13368							-0.04376							-0.60502
40	-0.32501							-0.39169							-0.85446							-0.32304							-1.96235							-2.87686
41	-0.31453							-0.09498							-0.99898							-2.59882							-2.61351							-3.56791
42	-0.32047							0.17014							0.21656							0.59096							0.31462							0.06691
43	-0.23643							-0.26336							-0.54999							-0.48186							-1.19349							-2.68261
44	-0.06109							-0.236							-1.23691							-1.24952							-2.18259							-3.37215
45	-0.33915							-0.26993							-1.05187							-0.74765							-1.41541							-1.92961
46	0.76588							0.13004							-0.47614							-0.8427							-2.52148							-2.56762
47	0.73279							0.10837							-1.11655							-1.13156							-1.72019							-2.63541
48	-0.38316							0.94104							-1.00044							-1.15167							-2.61281							-2.47403
49	0.1461							0.38942							-1.17198							-0.80746							-2.50569							-2.06427
50	0.14585							-1.83273							-0.22048							0.19643							0.47347							-0.45185
51	-0.18668							-0.30451							-0.57065							-1.46656							-2.22494							-2.76951
52	0.01185								2.56584						-1.16621							-1.01805							-0.12597							0.38379
53	1.16047							1.7372								2.72433							2.29676						1							1
54	-0.30451							-1.15513							-0.09689							0.2233							0.67395							-0.35237
55	-0.17033							-0.30451							-0.5983							-0.52576							-0.55716							-0.84298
56	0.17152							0.36235							0.37842							0.35971							0.69639							0.42431
57	-0.40351							0.39385							0.21231							0.36395							0.57047							0.7181
58	-0.40399							0.23451							0.31029							0.70599							0.20813							0.11927
59	0.64026							-0.46674							0.22538							1.74751							1.32756							0.76962
60	-0.03246							0.11461							0.2925							0.65567							1.74272							0.94037
61	-0.13855							-0.32047							0.79683							1.08417							1.16322							0.37568
62	-0.29168							0.14585							0.80652							0.85607							1							1.52052
63	-0.29962							-0.10746							0.75748							0.60567							1.67297							0.48815
64	0.59916							0.04428							-0.32501							0.08378							0.32662							-0.07876
65	-0.00032							0.33019							1.16627							1.01642											2.29434			1.51873
66	0.71743							-0.20715							0.27052							0.43978							0.30163							-0.37335
67	-0.05984							1.39061							0.73394							1.37539											2.97925			1.60713
68	0.24825							-0.64128							0.17674							-0.43757							-0.31223							-0.33702
69	0.69							0.83185							-1.18955							-1.15615							-0.80831							-0.92244
70	-1.83273							1.70338							0.13004							-0.13266							0.2659							0.46123
71	-0.11718							-0.41649							0.10837							-0.17859							0.80116							0.56928
72	-0.24461							-0.49779							0.94104							1.116							1.0472											2.1
73	-0.08707							-0.16809							0.38942							1.49081							1.11063							1.38795
74	-1.11655							-0.05109							-0.42181							-0.6576							-0.71813							0.21282
75	0.04014							-0.26312							-0.9615							-0.40035							-0.37931							-0.10856
76	0.01893							-0.74632							-0.11481							0.14882							0.02193							0.05907
77	-0.70241							-0.51856							-0.67309							-0.01892							-0.29298							0.25045
78	0.64245							-0.40351							0.35456							0.90117							0.55119							1.51116
79	0.27052							0.10864							0.50332							0.9448							1.08426							1.05588
80	0.04428							-0.42456							0.31667							0.98691							0.80417							1.14081
81	-1.19558							-0.15124							0.13353							0.84422							-0.55186							-0.30625
82	0.08575							-0.05971							-1.03247							-2.59385							-0.20257							-0.16698
83	-0.03335							0.62963							-0.46483							-0.6532							-0.44747							-0.40678
84	-0.33468							0.59916							0.08124							0.51659							0.82839							0.76088
85	-0.20715							0.08138							0.15082							0.65019							0.40592							0.67026
86	0.21231							0.2189							0.13537							0.82078							-0.13022							0.57243
87	-0.19972							-0.03335							0.30695							1.13538							0.49261							0.54456
88	-0.40127							0.6544							-0.21685							-0.29767							-0.60483							-0.30942
89	-0.06971							-0.31453							1.14229							1.43474											2			1
90	-0.26336							-0.31095							0.22357							-0.53671							0.09877							-0.12878
91	-1.61899							-0.15626							-0.99435							-0.38872							-0.60186							-0.62257
92	-0.83133							0.33483							-0.52715							-1.25137							-1.44856							-2.91895
93	-0.49932							-0.44222							-1.13511							-1.19969							-2.77726							-2.93829
94	0.07858							-0.95557							-0.36485							-1.15813							-2.49118							-3.99581
95	-0.06444							-0.44166							-0.80999							-2.14594							-2.78064							-3.0991
96	-0.94145							0.52764							-0.66287							-2.03049							-2.81707							-2.98404
97	-1.19558							0.64026							0.43275							-0.24321							0.22041							0.17839
98	-0.26312							0.38852							-0.22491							0.26098							-0.11151							-0.3895
99	-0.39055							0.26015							0.6735							-0.50128							0.57481							0.20455
100	0.69752							1.16047							0.55612							-0.77563							0.9271							0.68287
101	0.08138							0.07858							-0.20153							-0.02241							-0.23608							0.03453
102	1.13789							0.44572							0.24825							0.2071							-0.07487							0.42121
103	0.53005							0.52667							0.17991							0.00892							0.17845							0.46648
104	0.22604							-0.21415							0.22582							-0.03736							0.66206							0.57773
105	0.08389							-0.17237							-1.19558							-2.35008							-1.4653							-1.65458
106	-0.17034							-0.28529							0.54891							0.86393							-0.18936							0.58371
107	0.24452							0.2767							-1.25805							0.96147							-1.42067							-1.82404
108	0.23451							0.72997							-7.23117							-0.79994							-7.19685							-7.18757
109	-0.15124							-0.37557							1.01021							1.46145							0.4669							0.95417
110	0.6544							0.04014							0.97209							0.13546							0.63266							0.82551
111	-0.05971							-0.36393							0.66403							0.33629							1.88455							1
112	-0.0944							-0.19827							0.00564							0.94336							0.73142							1
113	-0.92102							-0.27986							-0.06242							-1.62569							0.17133							1
114	-0.51856							-0.26797							0.3047							1.35942							0.19272							1.17797
115	-0.56599							0.28259							0.05872							0.04153							-0.96788							0.61459
116	0.39385							-0.29168							0.39746							0.08468							-1.35166							-0.0843
117	-0.44781							0.85762							0.55493							-0.29754							0.01364							-0.23086
118	-0.46468							0.20992							-1.28267							-1.40625							-0.55418							-1.68761
119	0.12633							0.72735							-0.20269							-0.8428							-0.35899							-0.71331
120	0.11461							0.01185							-0.60797							-1.01689							-1.63788							-0.95289
121	-1.15513							-0.18668							-0.06968							-1.00585							-0.66404							-0.47582
122	-0.60488							-0.15551							-1.66121							-1.0435							-2.43334							-1.75403
123	0.72997							0.08389							-0.21221							-0.41215							1.33883							-1.60152
124	0.72735							-0.12925							-1.36809							-0.9082							-2.49145							-2.17425
125	0.28259							0.51771							0.20435							0.28691							-0.71415							-0.51516
126	0.56257							-0.26138							0.28851							0.61912							0.59899							-0.22798
127	0.38775							0.01893							-0.52928							0.0587							-0.04203							-0.89933
128	-0.17237							-0.28075							0.37106							0.05764							0.45694							0.30992
129	0.36235							-0.44136							1.3101							-0.51791							0.39834							-9.69964
130	0.33019							0.39711							0.27986							-0.0277							0.45652							-0.33579
131	-0.20623							0.21463							-0.73125							-1.40787							-0.66097							-0.80796
132	0.48511							-0.17034							-1.11466							0.77233							-0.64983							-0.50744
133	0.52667							0.17152							-0.32611							0.24715							-0.4503							-0.22989
134	-0.26138							0.38775							0.06879							0.44494							-0.19476							-1.75186
135	-0.23451							-0.14138							-0.47422							0.42591							0.03578							0.37981
136	-0.59704							0.15769							0.13813							-0.97532							-0.07341							-0.13254
137	-0.64128							-0.08707							-0.65514							-1.00618							-1.01796							-0.40617
138	0.54095							0.01185							0.4395							0.93669							0.62137							-0.14288
139	0.44572									2.86696					0.20702							0.40844							0.56103							0.25876
140	0.39711							0.71743							-0.26417							0.24689							-0.68329							-0.05582
141	-0.69716							-0.56599							0.64553							-0.65078							-0.17922							0.62207
142	0.2767							-0.23712							-0.81532							-1.47502							0.05608							0.56622
143	0.26015							0.04772							-0.32328							-1.01179							1.31978							-0.01559
144	0.22373							0.09706							0.31803							0.77392							1.79246							1
145	0.53338							-0.18668							-0.49705							-1.01359							-0.49598							0.69516
146	0.21583							-0.15551							0.60513							-0.01032							1.44908							1.94046
147	0.21463							0.08389							-0.45846							-0.47623							0.35344							-0.12124
148	0.2189							-0.12925							0.08864							-1.3334							-0.00207							1.92417
149	-0.2438							0.51771							-1.21506							-0.56294							-0.05037							1.58911
150	-0.19827							-0.26138							-0.06591							0.08093							1.07859							-0.42773
151	0.52764							0.01893							-0.44612							-0.32352							-0.45083							-1.0857
152	0.01382							-0.28075							-1.57608							-0.62225							-1.9058							-2.39498
153	-0.28075							-0.44136							0.29032							0.14347							-0.34047							-0.4855
154	-0.28529							0.39711							-0.2438							-0.7463							-0.79583							-0.95659
155	-0.05156							0.21463							0.226							0.20141							0.1332							0.5691
156	-0.9615							-0.17034							0.58737							0.692							-0.2075							0.44826
157	-0.33397							0.17152							-0.3243							0.86302							0.32539							-0.61356
158	-0.23712							0.38775							-0.48158							-0.17208							0.4483							1.02171
159	-0.64753							-0.14138							-0.92102							-1.15644							-2.02528							-0.60872
160	-0.02905							0.15769							-2.60072							-0.26748							-2.51575							-0.76563
161	0.07773							-0.08707							-0.12547							-0.08391							0.91434							1.18827
162	-0.95557							0.64381							0.1513							0.80102							0.08022							0.78282
163	-0.05109							-0.15686							0.25042							0.20425							0.18862							1
164	-1.05187							-0.24461							-0.16777							0.73101							-0.20203							-0.37995
165	-0.06985							-0.40127							-0.09058							0.26782							-0.38657							-0.01709
166	-0.10746							-0.13855							-0.23657							-0.20611							-0.33229							-0.24423
167	0.20992							-0.72122							-2.17699							-1.32505							-2.32453							-2.55119
168	0.25128							0.53338							-1.09694							-0.88942							-1.22687							-2.93824
169	-0.10415							-0.17033							0.9864							0.78423							0.97382							0.81751
170	-0.09871							0.67586							0.47349							0.36667							0.97348							0.85402
171	-0.44136							1.09998							-0.0464							-0.21406							-0.44146							-0.60486
172	-0.44166							0.48511							-0.20725							-1.08421							-1.0563							-1.38599
173	-0.41201							0.19633							-0.4551							-0.66891							-0.85881							-1.25596
174	-0.01113							-0.41201							0.05567							0.43723							0.36376							-0.48233
175	1.09998							-0.70241							0.76779							1.10491							0.83011							0.74418
176	0.85762							-0.06985							-0.39295							-0.00162							-1.16805							-1.93317
177	0.83185							-0.23451							0.48686							0.14024							0.77725							0.28576
178	0.82843							-0.39055							-0.05227							-0.1097							-0.44846							0.0046
179	0.24799							-0.19972							0.53005							0.37893							0.06659							0.64001
180	0.62963							-0.05442							0.17018							-0.1947							0.31933							-0.44796
181	-0.41649							-0.09871							0.64245							1.14879							-0.22758							-0.04844
182	-0.42456							0.69							-0.22915							0.88752							-0.93914							-0.0859
183	-0.05442							-0.23015							-0.31879							0.06312							-0.25342							-0.81291
184	-0.44222							0.82843							-0.13028							0.07018							-0.11911							-0.0835
185	-0.12319							0.69752							-0.36505							0.0606							0.65382							1.3625
186	-0.12925							0.25128							-0.9349							-0.59658							-0.39468							-0.12224
187	-0.26993							-0.38316							-0.43558							-1.01247							0.46847							0.57034
188	-0.05819							-0.22264							-0.70813							-6.41784							-6.43267							-6.42315
189	-0.49621							-0.11718							0.40833							0.07544							0.24004							0.23693
190	0							-0.33397							-0.95334							-1.3562							-1.91993							-0.83261
191	-0.15626							-0.33915							0.0341							0.24449							-0.41419							-0.19782
192	0.04772							-0.06109							-1.47738							-0.89455							-1.36892							-2.35321
193	-1.13511							-0.01113							0.31733							0.08124							0.56832							0.6421
194	-0.46674							0.24452							-1.6057							-1.015							-1.5207							-2.12562
195	-0.36393							-0.05984							0.1107							-1.30228							-0.50933							-1.13028
196	-0.37557							0.73279							-1.38415							-1.62535							-2.33779							-3.9938
197	-0.13932							0.22047							0.71019							-0.29891							1.51927							1
198	-0.39169							0.22373							1.20489							2.02367							1.46086							1
199	-0.27986							0.21583							0.91392							-0.06396							-0.12341							0.95559
200	-0.70068							-0.05819							-0.24283							-0.83736							-1.09601							0.37303
201	-1.19558							-0.59704							-0.35034							-0.64766							1.05203							0.04819
202	0							-0.69716							-0.49621							-0.78521							-0.47276							-0.34893
203	0.22047							0.54095							0.32764							-0.47554							-0.30597							0.40146
204	-0.12046							0.51968							-0.46566							-0.22347							-0.24891							-0.81716
205	0.33483							0.22604							-0.83041							0.00168							-1.32894							-1.60204
206	0							-0.49932							0.51443							0.52673							-0.21649							1.03658
207	-0.21415							-0.29962							1.97788							1							1.46086							1
208	-0.21617							-0.40262							1.02154							0.95894							0.93621							1
209	-0.22244							-0.00032							0.53643							0.07276							0.30601							0.2825
210	-0.22264							1.13789							0.1039							0.04589							0.2851							-0.15227
211	-0.23015							-0.77224							-1.83273							-0.91786							-1.17051							-1.02814
212	0.67586												3.54935							2.60693							2.28919							4.08899		0.01761
213	0.08401							-0.94145							-0.64753							-0.57027							-0.9804							-1.03116

## Sheet: Fig 1F
	Fold change
	FDR > 0.001		CT				LTA			STA			VP1				CEF
A0101
1	-0.47283
2	-3.46866
3	-1.4486
4	-0.43593
5							3.97605
6	0.02187
7	-1.78384
8	0.07939
9	-0.30436
10	-2.71677
11	-0.28391
12	-0.11305
13	-0.6742
14	0.94305
15	-0.99533
16	0.8174
17	-0.89062
18	-5.24819
19	-1.35622
20	-1.67328
21	-2.37266
22	-0.80506
23	-1.79476
24	-1.12961
25													2.4724
26	-1.39009
27	1.40484
28	0.30774
29													7.76633	2.56728	2.93661
30													2.54127	3.09977
31													2.44622	2.81378
32													2.49966
33	1.72859
34	-2.00932
35	0.44501
36	1.13039
37	-1.32267
38													1.9044	2.11491	1.94975
39													5.18718	5.15161	5.92687
40	0.28502
41	0.48071
42	-1.50381
43	0.69171
44	-0.76118
45	-1.30635
V15																	7.58646	7.14654	7.56484
V19																	3.80491	3.20173
V9																	4.69399	5.73718	3.61126	3.95289
A0201
46	0.6302
47	0.35277
48							2.76539
49	0.06862
50	-1.18262
51	0.64154
52	0.33563
53	-0.12615
54													5.49703
55	0.39531
56	0.97419
57	-0.37604
58	-1.08222
59	-0.42592
60	-0.19053
61	-0.07468
62	-0.74604
63	0.88787
64	-0.88718
65	-0.94503
66	0.88852
v10																	3.83073
v13	-0.34798
v16																	2.98621	3.89091
v24	-0.50038
v3																	3.27463
v41	-0.1402
v5																	2.74353
v6	-0.4461
A0301
12	1.81573
29	1
42	1.1023
43	1
64	0.37363
66	-1.15679
67	-0.44235
68	-0.49541
69	-0.6077
70	-1.13876
71	0.00558
72	-0.47972
73	-1.43946
74	0.21542
75	-0.0058
76	1.0239
77	0.38376
78	0.46358
79	0.59321
80	0.3771
81	-0.20404
82	-0.21678
83	-0.13408
84	0.63697
85	-0.72855
86	0.00705
87	-0.43124
88	-0.53529
89	-0.58098
90	0.34173
91	0.39264
92	0.40005
93	0.19713
94	0.27801
95										2.53215	3.53215
95	-0.40079
96	0.24847
97	-1.04587
98	-0.10554
99	-0.46476
100	-0.36577
101	-0.244
102	0.29197
103													2.02813
104	0.01997
105	-0.68155
106	-0.26734
107	0.30848
108	-0.42013
109	1.42164
110	0.03469
111	0.98851
112	0.30761
113	0.10823
114	-0.05517
115	0.02554
116	-1.12955
117	0.69347
118	1.22123
119	0.37293
120	0.04083
121													2.3167
122	-0.05683
123	-0.10655
124	0.07232
V11																	3.17129	2.195
V18																	2.27026
V2	0.54146
V23	-0.31906
V25	-0.63054
A1101
1	-1.09239
2	-0.60488
29	-0.0944
30	-0.0045
42	0.84335
64	0.40092
66	-1.19252
67	-1.41817
68	-0.85354
69	-0.74237
70	-0.85446
71	-0.99898
72	0.21656
73	-0.54999
74	-1.23691
75	-1.05187
76	-0.47614
77	-1.11655
78	-1.00044
79	-1.17198
80	-0.22048
81	-0.57065
83			2.56584
84			2.72433
85	-0.09689
86	-0.5983
87	0.37842
88	0.21231
90	0.22538
92	0.2925
93	0.79683
94	0.80652
95	-0.32501
96	1.16627
97	0.27052
98													2.49974	2.44186
99	0.17674
100	-1.18955
101	0.13004
102													5.81245
103	0.94104
104	0.38942
105	-0.42181
106													6.11823
107	-0.11481
108	-0.67309
109	0.35456
110	0.50332
112	0.31667
113	0.13353
116	-0.46483
117	0.08124
118	0.15082
119	0.13537
120	0.30695
121	-0.21685
122	1.14229
123	0.22357
124	-0.99435
125	-0.52715
126	-1.13511
127	-0.36485
128	-0.80999
129	-0.66287
130	0.43275
131	-0.22491
132	0.6735
133	0.55612
134	-0.20153
135	0.24825
136	0.17991
137	0.22582
138	-1.19558
V26																	3.54935
V27	-0.64753
A*2402
15	1.43096
32	2.04936
50	-0.53497
89	0.94453
139	-1.17373
140							3.73837	2.67503
141	-1.96999
142	-1.52939
143	0.25143
144	-1.55068
145	-2.49815
146	-0.06936
147	0.71755
148	-0.62542
149										6.35139
150	1.10486
151	0.07293
152	0.7039
153	0.41207
154	-1.83093
155	-0.37518
156	-2.65508
157	0.29402
158	1.17283
159										5.46438
160	-1.6143
161	-2.54873
162	0.7139
163	-0.12705
164	0.10634
165	0.1122
166	0.01714
167	0.07543
168	-0.39235
169	1.09409
170	-0.1811
171	-1.08049
172	-0.27785
173	-0.42158
174	0.76858
v12	-0.40072
v4	-1.71429
v7	-0.42336
v8	1.21255
A*2601
1	-0.67309
2	0.35456
5	0.50332
17	0.31667
18	0.13353
24	-0.46483
25	0.08124
26													2.1772
29	0.13537
30	0.30695
32	-0.21685
36	1.14229
37	0.22357
44	-0.99435
89	-0.52715
149	-1.13511
173	-0.36485
174	-0.80999
175	-0.66287
176	0.43275
177	-0.22491
178	0.6735
179							2.86696
180	-0.67309
181	0.35456
182	0.50332
183	0.31667
184	0.13353
185	-0.46483
186	0.08124
187	0.15082
188	0.13537
189	0.30695
190	-0.21685
191	1.14229
192	0.22357
193	-0.99435
194	-0.52715
195	-1.13511
196	-0.36485
197	-0.80999
198	-0.66287
199	0.43275
200	-0.22491
201	0.6735
202	0.55612
203	-0.20153
204	0.0855936
A*3001
66	-1.02337
69	-0.09218
70	-0.42702
71	-0.19297
72	0.55966
74	-0.39545
75	-0.16575
76	-0.56678
77	-0.43807
83	-0.03576
84	0.10668
85	0.12756
88	-0.15917
91	-0.50203
92										6.60466
93	0.03198
94	-0.26436
96	0.64121
97	0.385
98	0.83003
100	0.54012
101	0.25488
109	0.3866
113	0.15145
116	-0.52908
117	-0.3466
119	-0.01355
120	-0.07779
121	0.23276
123	0.79077
146	0.28495
172	0.30776
205	0.66971
206	0.12924
207	-0.0715
208	0.33888
209	-0.46554
210	1.274
211	-0.3657
212	-0.13932
213	0.89583
214	-0.38315
215	0.89178
216	-0.50759
217	-0.26902
218	0.24424
219	0.00499
220	0.22079
221	0.32799
222	-0.04577
223	-0.25735
224	0.08063
225	1.89738
226	-0.19415
227													2.4234
228	-0.15458
229	-0.10782
230	-0.57407
231	-0.6821
232	0.28749
233	0.00137
234	-0.26094
235	-0.07035
236	-0.44969
237	-0.41053
A*3002
1	0.01384
2	0.41779
3	-0.0189
4	0.06986
5	0.21545
8	0.61024
9	0.32943
12	1.01332
13	0.30594
16	0.49809
17	0.12184
18	0.47814
19	-0.558
20	0.27832
21	-0.32534
27	0.05798
28	-0.03422
29	-0.01663
30	0.16076
31	0.78087
33	0.3387
34	0.38439
35	0.01187
37	-1.31279
43	-0.65755
44	-0.4457
114	-0.57538
117	-0.80887
146	-0.79
149	-0.28674
173	0.19612
176	-0.36193
179	-0.78507
189	-1.0865
190	-0.94185
238	-0.13935
239	-0.02447
240	-0.00445
241	0.21126
242	0.05717
243	0.1276
244	-0.27488
245	-0.48121
246	0.25797
247	0.63089
248	0.16277
249	-0.2906
A3101
43	-0.02301
69	0.36153
71	0.58097
74	0.28783
76	-0.79978
82	-2.71352
83	-0.95773
84	0.1171
85	1.26236
86	0.09924
91	-0.0907
92	0.53192
93	0.04104
94	0.43255
97	0.24485
98	-0.28054
106	-0.23589
115	0.07727
116	-0.00534
117	0.24684
118	1.16997
119	1.18192
121	0.45897
123	-0.04586
125	-0.51117
126	-1.13285
127	0.20871
128	-0.20813
131	-0.0391
132	-0.18831
133	0.18351
232	0.2445
233	0.55765
250	0.07661
251	0.0004
252	-0.43336
253	-1.74749
254	0.2269
255	-0.2151
256	-0.88261
257	-1.56548
258	-2.13282
259	-0.5785
260	-0.26976
261	-0.73868
262	-0.24269
263	-0.41324
264	0.05223
265	0.49921
266	0.06113
267	-0.07769
268	-1.34607
A3201
2	0.93771
12	-0.79749
21	0.44365
29	-2.17265
30	-0.15371
43	-0.06072
49	0.88497
56	-0.95822
58	-0.22889
64	-0.28199
65	0.45034
89	-0.5809
142	-0.13085
143	-0.279
146	-0.07871
148	-0.01087
149	-0.29342
152	0.1356
153	-0.43058
154	0.151
166	0.45814
169	-0.62007
173	-1.32539
174	-0.02434
176	1.15193
179	0.97404
191	1.00346
223	0.99272
229	-0.4096
235	-0.27769
242	1.02358
269	0.25979
270	0.61619
271	0.31028
272	0.16421
273	-0.49379
274	-0.9532
275	-0.48893
276	-0.44381
277	-0.42102
278	-0.49163
279	1.32309
280	1.02036
281	-0.78904
282	0.64177
A*6801
2	0.14967
24	-0.28587
29	1.26612
30	0.82836
42	0.18875
70	0.81107
71	0.16651
74	0.83592
75	0.1146
76	-0.40112
79	-0.38704
80	-1.02905
81	0.06795
84			2.30053
86	-0.18229
87	-0.22296
88	-0.9469
101	-0.49942
106													9.10127
107	-0.11321
108													1.99493
109													2.13853
120	-0.19193
121	-0.3743
125	-0.48376
126	-0.11566						3.55281
127	0.27092
130	-0.24008
131	0.00539
132	0.2739
250	0.12624
251	0.46035
253	0.38126
254	0.23976
255	0.16393
260	-0.1379
261	0.225
263	1.51846
264	-0.64939
265	0.323
266	1.17326
267	-0.21715
283	-0.50275
284	-0.29699
285	-0.0159
286	-0.60551
287	-0.05389												2.1978
288	0.8062
289	-0.81834
B*0702
32	-0.42393
147	-0.3805
175							3.41772	2.19942
191	0.64651
202	-0.14613
207	0.16726
220			2.66985	3.54748	5.36871
226	1.74579
227	-0.41353
229	-0.46407
289	0.14255
290	0.39687
291	-0.37744
292	-0.05643
293							4.54197	3.08802
294	0.04318
295	0.50021
296	0.10796
297	0.88048
298	-0.00587
299	0.11886
300	-0.00364
301	0.06417
302			4.97906
303			3.20878
304	0.50505
305	0.1553
306	0.67878
307										4.13931
308	-0.08343
309	-0.80631
310	-0.93907
311	-1.56328
312	0.35533
313	0.26556
314	-0.60147
315													2.70254
316	-0.48584
317													4.57111
318	-0.1175
319	-0.20612
320	-3.74012
321	1.50699
322													4.41501
323	-0.02234
324													5.85058
325													3.20497	12.7638
326													2.26404
327	0.10843
328													3.2518
329													3.10952	2.63948	3.07061
330	-0.15526
331	0.46551
332	-0.85048
333	0.33623
334	-1.03296
335													5.24694	2.97144	2.28471
336	0.03396
337	0.0721
338	-0.70078
339	-0.65395
340													3.41197
341	-0.98566
342	-0.88935
343	0.70069
v14																	8.50421	6.64053
v20	-0.50083
v21	0.22037
B0801
32	0.10864
220	-12.3624
231													2.77752
269	-2.40153
271	1.89336
282													3.17513
296	-2.11323
300	-0.47204
308	0.53109
309	-2.75367
322	-1.12406
328	0.30291
329	-2.68809
332	-0.46793
333	0.41218
337	0.92291
344	-1.79084
345			2.4265
346	-1.07091
347	-0.58287
348	-1.04087
349	-0.87992
350										2.19213
351	1.14925
352	-1.28523
353	-2.62702
354	0.32689
355	-0.78959
v1	-2.04208
v17																	4.00382
v22	-0.44195
v30	0.75237
v31	0.2373
B*1302
14	0.35781
55	-0.59127
56	0.60531
60	-0.40429
64	0.27944
143	-0.40658
149	0.18573
152	0.00081
159	0.68985
169	-0.27181
195	-0.1464
223	0.17186
270	0.27185
330	-0.1781
356	0.34393
357	-0.04992
358	0.12202
359	-0.46457
360	0.01182
361	0.09169
362	-0.57781
363	-0.00782
364	0.16341
365	-0.20382
366	-0.14952
367	-0.47062
368	0.3241
369	-0.09547
370	-0.41896
371	0.07098
372	0.03089
B*1501
2	0.17019
5	-1.34122
12	0.27583
17	-1.62411
18	0.62521
29													3.41173
30	0.87161
32													2.18845
33	1.46446
34	0.50067
37	0.64435
38	-0.25039
43	0.34262
44	-0.93314
56													2.92768
58	0.82272
60	-0.14741
89	-0.27744
143	-0.10263
146	0.78174
148	0.12673
149	0.33861
152	0.11457
156	-0.31839
169	-0.19949
173	-0.52251
174	-0.94908
176	-0.34101
177	-3.00723
179	-0.04547
189	-0.92162
191	-0.17988
198	-0.13212
200	1.55697
203	-0.9816
223	-1.18757
238	-0.86543
239	0.56054
244													6.16857
245	-0.11407
270	0.69875
280	0.41749
281	-1.1261
332	0.36129
373	-0.63661
374	-0.15941
375	-0.78142
376	0.05419
377	-0.03901
378	0.77699
379	1.75677
v36	-2.1728
v37	-0.55575
v38	-0.05586
v39	0.54591
v40	0.28767
B*1801
2	-0.89837
15	-0.3908
22	0.01802
27	0.643
30	-0.41769
36	-0.71938
86	-0.31474
141	-0.595
149	-0.98779
152	-0.49749
169	-0.31583
203	-0.26681
270	-1.22142
360	0.132
366	-1.01778
368	0.01844
380	-2.45377
381	0.39827
382	-0.20613
383	0.41772
384	1.79204
385	0.21932
386	0.82125
387	0.21379
388	0.4836
389	1.08468
390	0.5267
391	0.9709
392	-1.66083
393	-0.33039
394	0.19131
395	0.5997
396			2.63346
397	0.65082
398	0.97078
399	0.33057
400	0.3615
401	0.31358
402	0.11761
403	1.35334
404	-1.31469
405	0.47058
406	-1.08802
407	0.13929
408	-0.35567
409	0.21063
410	0.01966
411	0.1073
412	-0.20665
413	-1.03233
414	-0.33341
415	-0.91477
416	-0.67442
417	-0.52439
418	0.06509
419	-0.40555
B*2705
68	0.19969
70	0.6934
94	0.75748
115	-1.03247
170	0.66403
223	-0.2438
225	0.226
232	-0.48158
289	-0.23657
420	-0.0464
421	-0.4551
422	0.05567
423	0.76779
424	0.48686
425	0.53005
426	0.17018
427	-0.22915
428	-0.31879
429	-0.13028
430	-0.9349
431	-0.43558
432	-0.70813
433	-0.95334
B*3501
1	-0.70685
2	-0.68272
5	-1.39998
9	-1.08788
15	-0.96651
21	-0.92444
26	-0.07756
27	-0.66914
29	0.72351
30	0.21771
32	0.28299
34	0.50299
37	-0.01231
38	-0.35254
41	-1.03453
43	-0.95621
44	-0.78287
143	-0.05657
147	0.02377
148	0.24604
149	0.49871
156	0.75961
173	0.28062
174	0.50184
175	0.43947
176	-0.20625
177	-0.15496
179	0.13932
189	0.0484
191	-0.19034
192	0.47136
198													6.17663
200	0.19644
202	0.22066
203	0.95917
280	0.44295
290	0.05118
297	-0.17293
298	-0.12855
299	-0.44831
302	-0.39738
304	-0.43451
313	0.0607
317	0.76861
318	1.26868
320	0.47146
321	1.06746
324	0.42614
329	-0.02823
331	-0.05678
332	-0.43355
333	-0.27966
337	-0.71308
338	0.84374
374	0.95045
434	-0.7041
435	-0.70752
436	-0.64183
437	-0.0694
438	0.1315
439	-0.22848
440	0.07617
441	0.71444
442	-1.11712
443	-0.88756
444	-0.25226
445	-0.31107
v32	0.35341
v33	0.55321
v34	-0.97255
v35	-0.7423
B*4402
22	-1.42027
142	-1.56617
143	-1.32785
166	0.04342
195	-0.70435
270	-0.96479
357	-1.93778
360	0.78242
361	-0.221
363	0.16717
364	-0.37998
366	-0.85177
372													2.35361
380	-9.48712
381	0.42861
385	-0.04752
386	0.73222
388	-0.58571
389	-0.96364
390	0
393	0.039
394	1.70476
396			3.64206
397										3.46137
398	0.27481
399	-0.12384
400	-0.28298
401	0.2502
402	0.80636
403	1.13136
410	1.74426
413	-0.27294
414	0.93728
415	-1.42269
422	-10.0373
435	-10.1267
447	-2.34431
448	1.02545
449	-2.33601
452	-9.76467
457	-0.15095
458	-9.53522
461	-10.1895
462	-1.44865
463	-10.021
464	0.74811
465	-1.89952
v28	-1.48906
v29	0.45761
B*4403
22	0.24387
86	0.82196
142	1.02409
143	0.923
149	0.14066
166	-0.28056
169	-0.71966
195	-0.41202
203	-0.1426
270	0.7143
357	0.01608
360	0.32805
361	-0.03002
363	-0.05412
364	0.13417
366	0.42597
372	-0.38091
380	1.55721
381	0.61177
385	0.42303
386	-0.6349
388	-1.30589
389	-0.35727
391	0.77717
392	0.15991
393	0.54663
394	0.13833
396	-0.47472
397	0.3643
398	1.00294
399	-1.87522
400	0.45588
401	-0.00427
402	-0.29731
403	0.28147
407	-1.72293
409	-0.07597
410	0.49148
413	-0.26794
414	0.29291
415	-0.58135
422	0.68997
435	-0.14722
447	-0.85662
448	-0.93974
449	0.02499
452	-1.17711
456	-0.06378
457	-0.49299
458	-0.07168
461	-0.22924
463	-0.87127
464	-0.44648
466	0.64581
467	-0.11147
B*5101
38	1.93383
143	1.31386
147	1.37214
156	0.1733
180	-0.70292
193	-0.36791
194	0.41659
196													5.38783
202	-0.21602
227													9.06575
231	-0.02284
280	-0.70437
297							2.72645
298							4.2087
302			3.13788
303	-10.0219
304										3.63393
311	-1.74217
313	-2.41001
318	-1.60004
319	-2.19386
320	0.27965
321	-1.44168
322													3.96392
328													8.96739
329													4.56673
330	1.00161
331	1.58933
333													2.75286
337													10.3814
340	-0.39992
347	-0.00559
436	-0.24332
437										3.79912
468	-0.02896
469	-0.13008
470	-0.27593
471	0
472										2.14783
473	-0.79439
474	0
475										3.22187
B*5701
1	0.29192
2	0.89356
7	1.34058
14	0.80338
16	-0.32443
27	0.1404
29	0.74394
30	0.79894
32	-0.1166
33	0.41155
34	0.91244
43	0.7453
44	0.4182
49	-0.07691
142	-0.34303
143	0.0367
153	0.2004
154	-0.73885
156	-0.4839
166	-0.2909
167	-1.21962
173	-0.01514
174	-0.49506
176	-0.48416
179	-0.03976
224	-0.14719
235	-1.3051
242	-1.48307
272	-1.06726
275	-0.9756
279	-0.7636
280	-0.68698
373	-1.28149
374	-0.07014
378	-0.21307
449	-0.33983
465	-0.37725
476	1.70369
477	0.21169
478	0.71124
479	0.6897
480	-0.1059
481	-0.55518
482	0.31602
483	-0.07071
484	-0.33327
485	1.29366
486	0.70761
487	0.0483
488	1.00557
C*0102
2	-0.22619
15	0.01679
32	0.89318
38	-0.77634
39	0.1646
61	0.16219
65	0.40033
156	0.29988
165	0.2026
173	0.47293
174	-0.4656
176	-0.32464
177	0.22223
178	-0.46735
179	0.82753
191	-0.59896
200	-0.4249
220	0.06049
227	0.9465
229	-0.32047
269	-0.54092
271	-0.08152
274	0.25198
276	0.1885
277	0.42741
278	0.33828
282	1.09979
304	-0.27087
305	-0.33775
329	-0.0636
332	-0.23202
441	0.45496
468	-0.81887
469	-0.02403
489	0.06711
490	-0.20316
491	0.13216
492	0.06979
493	-0.0831
494	-1.05563
495	-0.35928
C*0304
2	0.01734
32	-0.69997
38	-0.55456
39	-0.75722
54	-0.472
56	-0.63292
58	-0.64868
65	-0.61248
156	-0.096
169	-0.43052
173	0.8703
174	-0.38393
176	0.15008
177	-0.03506
179	-0.30548
191	-0.2286
194	-0.33582
200	-0.43299
202	0.16094
220	0.05295
227	-0.11674
229	0.51395
269			8.19012
276	1.67816
278	0.79964
280	-0.05964
282	0.91999
290	0.45594
297	0.2161
304	0.58367
305	0.91834
329	0.1112
333	0.75183
337	0.07231
340	-0.34188
347	0.04393
374							3.66114
441	-0.43762
469	0.142
489	-0.22247
491	0.50409
494	0.77567
495	0.80705
497	0.48223
498	-0.10915
500	-0.39488
501	-0.24335
502	-0.47049
C*0401
2	0.91557
6	-0.53751
7	0.18419
15	0.35334
38	-0.74528
39													2.73749
41	-0.72967
45	-0.24829
61	-0.2988
65	-0.56082
89	-0.29013
141	-0.16556
143	-0.28134
144	0.13266
145	-0.20838
147	0.19439
148	1.55229
149	0.52956
156	-0.14126
157	0.02209
162													5.90288
164	0.0968
165	0.42692
169	-0.42785
171													3.79647
173													3.96733
174	0.59408
185	1.26416
200	-0.16964
222	0.17118
223	-1.371
243	0.21048
277													3.53431
302	0.36866
304	-0.70815
329	-0.22508
441	0.14791
490	-0.20342
498	-0.38092
503	-0.03149
504										2.51253
505	-0.19406
506	0.11758
507													5.65468
508	-0.43352
509	0.10649
510	-0.60948
C*0501
2	0.00472
6	-0.23132
7	-1.30902
10	0.22792
14	-0.86671
15										2.90913
23	-0.13743
38	0
39	1.77272
40	0
41													2.34105
45	0.58649
59	0.75367
61	0.24362
65	0.04367
89	0.42481
173	0.98447
174	0.41625
176	-0.67449
177	-0.96178
179	-0.69803
200	-0.31821
229	0.36057
276	0
302	-0.48576
445	0.10375
460	-0.23451
469	-0.88279
489	-0.49566
490	-1.21067
492													2.24429
503	-0.31546
507	0.1142
511	-1.25812
512	-1.40073
513	-0.8913
C0602
2	-0.49438
15	-0.89755
30													4.06074
32													2.48618
38	0.14138
65	-0.16343
156	-0.8165
162	0.2555
200													3.75971
223	0.36884
229	0.96323
247	0.04963
276	0.19839
280	0.50815
281													2.42666
420	-0.20909
423	0.10299
424	0.7723
427	0.17906
428	-0.21915
429	-0.11334
430	0.20147
433	0.81992
490	-0.17756
495	-0.15137
502	-0.17766
505	0.14933
514	-1.38721
515	-0.63812
C0701
2	-10.7996
15	-1.52409
30	0.92659
32	1.20807
38	-0.13725
65	-0.80389
117	-0.93344
145	-2.38049
149	-5.68521
162	-0.45592
164	1.07281
165	-9.41764
174	0.77397
200	0.34118
223	-1.63354
229	-0.36849
234	-0.71768
247	-1.07427
276													3.22501
280	-0.05725
281	-2.04186
393	-1.44124
420	-2.83526
424	-10.6135
427	1.60538
428	0.45081
429	1.28719
433	0.94123
490	0.25135
495	-2.28145
502	0.852
505	-0.8806
514	-0.11861

## Sheet: Fig 2A
Patient ID	Total populations with est frequency			Number of unique epitopes
	< 0.1 %	0.1-1 %	> 1 %
3		8		6
4		4		2
6		7		4
8		2		1
12	0			0
14	1			1
15	0			0
19	0			0
21		3		3
23	0			0
25	0			0
26		1		1
28	0			0
33	1			1
35		5		2
38	0			0
39	0			0
40	0			0
42		3		2
44			4	3
45	2			1
46		2		1
47			3	3
49	0			0
1	0			0
5	0			0

## Sheet: Fig 2B
Patient screened	Healthy donor screened in parallel	Number of specific CD8+ T-cell populations in healthy donors
		T-Ag	VP1	CEF
1	BC320	0	0	1
2	BC103	0	1	1
3	BC103	0	0	1
4	BC318	0	0	0
5	BC318	0	1	0
6	BC318	0	4	1
7	BC-D113	0	0	0
8	BC320	0	0	1
9	BC-D113	0	2	0
10	BC320	0	1	1
11	BC103	0	1	1
12	BC125	0	3	1
12	BC336	0	2	0
13	BC338	0	2	4
13	BC328	0	3	5
14	BC333	0	3	3
14	BC103	0	0	1
15	BC333	0	3	4
15	BC328	0	1	3
16	BC336	0	2	4
16	BC328	0	2	7
17	BC333	0	2	3
17	BC336	0	3	1
18	BC338	0	1	4
18	BC328	0	0	1
19	BC336	0	0	0
19	BC328	0	2	3
20	BC328	0	6	4
20	BC125	0	0	0
21	BC328	0	0	2
21	BC125	0	0	0
22	BC125	0	2	0
23	BC338	0	2	5
23	BC328	0	4	1
24	BC103	0	1	1
24	BC328	0	4	1
25	-BC88	0	0	0
25	BC338	0	0	0
26	BC336	0	3	4
26	BC328	0	2	4

## Sheet: Fig 2C
Sequence	HLA	#	Prevalence in cohort %
HSQSSSSGY	A*0101	10	33.33
KLLEIAPNC	A*0201	3	16.67
CSLKTLKQK	A*0301	9	100
KAAFKRSCLK	A*1101	4	100
AAFKRSCLK	A*1101	4	25
EWWRSGGFSF	A*2402	6	25
MQSGYNARF	A*2402	6	25
TDYCLLHLHL	A*2402	6	25
ASSASSASF	A*2601	1	25
KLSRQHCSLK	A*3001	1	20
STPNGTSVPR	A*6801	3	20
AAFKRSCLK	A*6801	3	100
EAPIYGTTKF	B*0702	7	33.33
GPGCMLKQL	B*0702	7	33.33
HPDKGGNPV	B*0702	7	14.29
HPDKGGNPVI	B*0702	7	42.86
KAAFKRSCL	B*0702	7	14.29
SSPRQPPSSS	B*0702	7	14.29
CKLSRQHCSL	B*0801	3	14.29
VLNRKEREAL	B*0801	3	14.29
MELNTLWSK	B*1801	1	33.33
DEVSTKFPW	B*4402	5	33.33
MELNTLWSK	B*4402	5	100
FPPTWESFDW	B*5101	4	100
FPWEEYGTL	B*5101	4	16.67
HPDKGGNPV	B*5101	4	16.67
TPVPTDFPI	B*5101	4	33.33
VPTDFPIDL	B*5101	4	25
SASSASSASF	C*0304	1	25
VIMMELNTL	C*0304	1	11.11
MFDEVSTKFP	C*0401	6	33.33
MFDEVSTKF	C*0501	3	11.11

## Sheet: Fig 2D
Protein origin	Number of T-Ag-specific T cell populations
LTA	15
STA	12
CT	19

## Sheet: Fig 2E
Protein origin	Number of unique CD8+ T-cell eptiopes
LTA	9
STA	11
CT	12

## Sheet: Fig 2F
Protein origin	Prevalence in cohort (%)
LTA	33
STA	25
CT	42

## Sheet: Fig 2G
Protein origin	Immunogenic peptides (%)
LTA	3.39623
STA	4.64135
CT	9.448

[truncated: 41 more sheets: Fig 2H, Fig 3A, Fig 3B, Fig 3C, Fig 3D, Fig 3E, Fig 3F, Fig 3G, Fig 4A, Fig 4B, Fig 4C, Fig 4D, Fig 4E, Fig 5C, Fig 5D, Fig 5E, Fig 5F, Fig 5G, Fig 5H, Fig 5I …]
